# Supplementary material for: Sulfoxide-directed metal-free cross-couplings in the expedient synthesis of benzothiophene-based components of materials
Source: Chem Sci. 2015 Nov 9;7(2):1281–5. doi: 10.1039/c5sc03823e (PMC5975836; doi:10.1039/c5sc03823e)
Supplement: Supplementary file 2 [file SC-007-C5SC03823E-s002.cif]

# Electronic Supplementary Material (ESI) for Chemical Science.
# This journal is © The Royal Society of Chemistry 2015

####################################################################### 
# 
# This file contains crystal structure data downloaded from the 
# Cambridge Structural Database (CSD) hosted by the Cambridge 
# Crystallographic Data Centre (CCDC).
# 
# Full information about CCDC data access policies and citation 
# guidelines are available at http://www.ccdc.cam.ac.uk/access/V1 
# 
# Audit and citation data items may have been added by the CCDC. 
# Please retain this information to preserve the provenance of 
# this file and to allow appropriate attribution of the data. 
# 
#######################################################################

data_s4107ma
_database_code_depnum_ccdc_archive 'CCDC 1415330'
_audit_update_record             
;
2015-07-27 deposited with the CCDC.
2015-11-06 downloaded from the CCDC.
;
#------------------  SECTION 2. COMPOUND(S) DETAILS -------------------------# 

_audit_creation_method           SHELXL-97
_chemical_name_systematic        
; 
 ? 
;
_chemical_name_common            ?
_chemical_melting_point          ?
_chemical_formula_moiety         ?
_chemical_formula_sum            'C28 H36 S2'
_chemical_formula_weight         436.69

loop_
_atom_type_symbol
_atom_type_description
_atom_type_scat_dispersion_real
_atom_type_scat_dispersion_imag
_atom_type_scat_source
C C 0.0181 0.0091 'International Tables Vol C Tables 4.2.6.8 and 6.1.1.4'
H H 0.0000 0.0000 'International Tables Vol C Tables 4.2.6.8 and 6.1.1.4'
S S 0.3331 0.5567 'International Tables Vol C Tables 4.2.6.8 and 6.1.1.4'

_symmetry_cell_setting           Triclinic
_symmetry_space_group_name_H-M   P-1

loop_
_symmetry_equiv_pos_as_xyz
'x, y, z'
'-x, -y, -z'

_cell_length_a                   6.7057(4)
_cell_length_b                   9.3950(5)
_cell_length_c                   10.2135(7)
_cell_angle_alpha                75.517(4)
_cell_angle_beta                 77.083(5)
_cell_angle_gamma                71.249(3)
_cell_volume                     582.70(6)
_cell_formula_units_Z            1
_cell_measurement_temperature    100(2)
_cell_measurement_reflns_used    2957
_cell_measurement_theta_min      4.53
_cell_measurement_theta_max      68.32

_exptl_crystal_description       plate
_exptl_crystal_colour            white
_exptl_crystal_size_max          0.29
_exptl_crystal_size_mid          0.13
_exptl_crystal_size_min          0.06
_exptl_crystal_density_diffrn    1.244
_exptl_crystal_density_method    'not measured'
_exptl_crystal_F_000             236
_exptl_absorpt_coefficient_mu    2.142
_exptl_absorpt_correction_type   multi-scan
_exptl_absorpt_correction_T_min  0.618981
_exptl_absorpt_correction_T_max  0.8822
_exptl_absorpt_process_details   SADABS

_exptl_special_details           
; 
 ? 
;

_diffrn_ambient_temperature      100(2)
_diffrn_radiation_wavelength     1.54178
_diffrn_radiation_type           CuK\a
_diffrn_radiation_source         'fine-focus sealed tube'
_diffrn_radiation_monochromator  graphite
_diffrn_measurement_device_type  'Bruker APEX-II CCD'
_diffrn_measurement_method       '\f and \w scans'
_diffrn_detector_area_resol_mean ?
_diffrn_reflns_number            4757
_diffrn_reflns_av_R_equivalents  0.0382
_diffrn_reflns_av_sigmaI/netI    0.0493
_diffrn_reflns_limit_h_min       -8
_diffrn_reflns_limit_h_max       7
_diffrn_reflns_limit_k_min       -11
_diffrn_reflns_limit_k_max       11
_diffrn_reflns_limit_l_min       -12
_diffrn_reflns_limit_l_max       10
_diffrn_reflns_theta_min         4.53
_diffrn_reflns_theta_max         68.31
_reflns_number_total             2030
_reflns_number_gt                1802
_reflns_threshold_expression     >2sigma(I)

_computing_data_collection       'Bruker APEX2'
_computing_cell_refinement       'Bruker SAINT'
_computing_data_reduction        'Bruker SAINT'
_computing_structure_solution    'SHELXS-97 (Sheldrick, 2008)'
_computing_structure_refinement  'SHELXL-97 (Sheldrick, 2008)'
_computing_molecular_graphics    'Bruker SHELXTL'
_computing_publication_material  'Bruker SHELXTL'

_refine_special_details          
; 
 Refinement of F^2^ against ALL reflections.  The weighted R-factor wR and 
 goodness of fit S are based on F^2^, conventional R-factors R are based 
 on F, with F set to zero for negative F^2^. The threshold expression of 
 F^2^ > 2sigma(F^2^) is used only for calculating R-factors(gt) etc. and is 
 not relevant to the choice of reflections for refinement.  R-factors based 
 on F^2^ are statistically about twice as large as those based on F, and R- 
 factors based on ALL data will be even larger. 
;

_refine_ls_structure_factor_coef Fsqd
_refine_ls_matrix_type           full
_refine_ls_weighting_scheme      calc
_refine_ls_weighting_details     
'calc w=1/[\s^2^(Fo^2^)+(0.0744P)^2^+0.6983P] where P=(Fo^2^+2Fc^2^)/3'
_atom_sites_solution_primary     direct
_atom_sites_solution_secondary   difmap
_atom_sites_solution_hydrogens   geom
_refine_ls_hydrogen_treatment    constr
_refine_ls_extinction_method     none
_refine_ls_extinction_coef       ?
_refine_ls_number_reflns         2030
_refine_ls_number_parameters     137
_refine_ls_number_restraints     0
_refine_ls_R_factor_all          0.0558
_refine_ls_R_factor_gt           0.0503
_refine_ls_wR_factor_ref         0.1338
_refine_ls_wR_factor_gt          0.1284
_refine_ls_goodness_of_fit_ref   0.911
_refine_ls_restrained_S_all      0.911
_refine_ls_shift/su_max          0.000
_refine_ls_shift/su_mean         0.000

loop_
_atom_site_label
_atom_site_type_symbol
_atom_site_fract_x
_atom_site_fract_y
_atom_site_fract_z
_atom_site_U_iso_or_equiv
_atom_site_adp_type
_atom_site_occupancy
_atom_site_symmetry_multiplicity
_atom_site_calc_flag
_atom_site_refinement_flags
_atom_site_disorder_assembly
_atom_site_disorder_group
C1 C -0.3592(4) 0.6952(3) 0.5523(2) 0.0270(5) Uani 1 1 d . . .
C2 C -0.5202(4) 0.7820(3) 0.4717(2) 0.0266(5) Uani 1 1 d . . .
H2 H -0.5529 0.8906 0.4491 0.032 Uiso 1 1 calc R . .
C3 C -0.6274(4) 0.7068(3) 0.4271(2) 0.0263(5) Uani 1 1 d . . .
H3 H -0.7362 0.7643 0.3734 0.032 Uiso 1 1 calc R . .
C4 C -0.5803(3) 0.5438(3) 0.4591(2) 0.0252(5) Uani 1 1 d . . .
C5 C -0.3091(3) 0.5358(3) 0.5883(2) 0.0250(5) Uani 1 1 d . . .
C6 C -0.1439(4) 0.4747(3) 0.6723(2) 0.0256(5) Uani 1 1 d . . .
H6 H -0.0902 0.3683 0.7067 0.031 Uiso 1 1 calc R . .
C7 C -0.0717(4) 0.5825(3) 0.6982(2) 0.0260(5) Uani 1 1 d . . .
C8 C 0.0968(4) 0.5638(3) 0.7809(2) 0.0262(5) Uani 1 1 d . . .
H8A H 0.0335 0.6250 0.8538 0.031 Uiso 1 1 calc R . .
H8B H 0.2111 0.6057 0.7209 0.031 Uiso 1 1 calc R . .
C9 C 0.1958(4) 0.3981(3) 0.8468(2) 0.0271(5) Uani 1 1 d . . .
H9A H 0.0827 0.3564 0.9085 0.033 Uiso 1 1 calc R . .
H9B H 0.2581 0.3362 0.7744 0.033 Uiso 1 1 calc R . .
C10 C 0.3682(4) 0.3836(3) 0.9279(2) 0.0274(5) Uani 1 1 d . . .
H10A H 0.4794 0.4275 0.8664 0.033 Uiso 1 1 calc R . .
H10B H 0.3048 0.4443 1.0011 0.033 Uiso 1 1 calc R . .
C11 C 0.4725(4) 0.2183(3) 0.9927(2) 0.0287(5) Uani 1 1 d . . .
H11A H 0.5357 0.1577 0.9194 0.034 Uiso 1 1 calc R . .
H11B H 0.3611 0.1744 1.0540 0.034 Uiso 1 1 calc R . .
C12 C 0.6453(4) 0.2026(3) 1.0742(2) 0.0289(5) Uani 1 1 d . . .
H12A H 0.7616 0.2400 1.0117 0.035 Uiso 1 1 calc R . .
H12B H 0.5847 0.2685 1.1437 0.035 Uiso 1 1 calc R . .
C13 C 0.7385(4) 0.0383(3) 1.1462(3) 0.0322(5) Uani 1 1 d . . .
H13A H 0.8062 -0.0264 1.0763 0.039 Uiso 1 1 calc R . .
H13B H 0.6210 -0.0010 1.2046 0.039 Uiso 1 1 calc R . .
C14 C 0.9024(4) 0.0229(3) 1.2341(3) 0.0385(6) Uani 1 1 d . . .
H14A H 0.8380 0.0888 1.3021 0.058 Uiso 1 1 calc R . .
H14B H 1.0247 0.0539 1.1760 0.058 Uiso 1 1 calc R . .
H14C H 0.9500 -0.0839 1.2811 0.058 Uiso 1 1 calc R . .
S1 S -0.20207(9) 0.76629(6) 0.61836(6) 0.0279(2) Uani 1 1 d . . .

loop_
_atom_site_aniso_label
_atom_site_aniso_U_11
_atom_site_aniso_U_22
_atom_site_aniso_U_33
_atom_site_aniso_U_23
_atom_site_aniso_U_13
_atom_site_aniso_U_12
C1 0.0263(11) 0.0304(12) 0.0246(11) -0.0047(9) -0.0073(9) -0.0067(9)
C2 0.0297(11) 0.0219(11) 0.0253(11) -0.0010(8) -0.0086(9) -0.0032(9)
C3 0.0271(11) 0.0258(11) 0.0236(11) -0.0021(9) -0.0103(9) -0.0021(9)
C4 0.0261(11) 0.0260(11) 0.0215(10) -0.0032(8) -0.0059(9) -0.0043(9)
C5 0.0266(11) 0.0255(11) 0.0206(10) -0.0027(8) -0.0065(9) -0.0035(9)
C6 0.0262(11) 0.0254(11) 0.0241(11) -0.0031(8) -0.0088(9) -0.0040(9)
C7 0.0261(11) 0.0274(11) 0.0232(11) -0.0018(9) -0.0086(9) -0.0050(9)
C8 0.0275(11) 0.0285(12) 0.0243(11) -0.0037(9) -0.0092(9) -0.0075(9)
C9 0.0301(12) 0.0270(12) 0.0258(11) -0.0030(9) -0.0102(10) -0.0077(9)
C10 0.0288(11) 0.0270(12) 0.0276(12) -0.0019(9) -0.0111(10) -0.0075(9)
C11 0.0325(12) 0.0276(12) 0.0288(12) -0.0022(9) -0.0131(10) -0.0092(9)
C12 0.0306(12) 0.0276(12) 0.0294(12) -0.0008(9) -0.0127(10) -0.0077(9)
C13 0.0350(13) 0.0270(12) 0.0342(13) -0.0016(10) -0.0150(11) -0.0052(10)
C14 0.0426(14) 0.0314(13) 0.0402(14) -0.0001(11) -0.0218(12) -0.0033(11)
S1 0.0308(3) 0.0244(3) 0.0299(3) -0.0021(2) -0.0146(2) -0.0056(2)

_geom_special_details            
; 
 All esds (except the esd in the dihedral angle between two l.s. planes) 
 are estimated using the full covariance matrix.  The cell esds are taken 
 into account individually in the estimation of esds in distances, angles 
 and torsion angles; correlations between esds in cell parameters are only 
 used when they are defined by crystal symmetry.  An approximate (isotropic) 
 treatment of cell esds is used for estimating esds involving l.s. planes. 
;

loop_
_geom_bond_atom_site_label_1
_geom_bond_atom_site_label_2
_geom_bond_distance
_geom_bond_site_symmetry_2
_geom_bond_publ_flag
C1 C5 1.395(3) . ?
C1 C2 1.415(3) . ?
C1 S1 1.735(2) . ?
C2 C3 1.363(3) . ?
C2 H2 0.9500 . ?
C3 C4 1.427(3) . ?
C3 H3 0.9500 . ?
C4 C4 1.423(4) 2_466 ?
C4 C5 1.429(3) 2_466 ?
C5 C4 1.429(3) 2_466 ?
C5 C6 1.436(3) . ?
C6 C7 1.355(3) . ?
C6 H6 0.9500 . ?
C7 C8 1.499(3) . ?
C7 S1 1.748(2) . ?
C8 C9 1.526(3) . ?
C8 H8A 0.9900 . ?
C8 H8B 0.9900 . ?
C9 C10 1.520(3) . ?
C9 H9A 0.9900 . ?
C9 H9B 0.9900 . ?
C10 C11 1.527(3) . ?
C10 H10A 0.9900 . ?
C10 H10B 0.9900 . ?
C11 C12 1.523(3) . ?
C11 H11A 0.9900 . ?
C11 H11B 0.9900 . ?
C12 C13 1.527(3) . ?
C12 H12A 0.9900 . ?
C12 H12B 0.9900 . ?
C13 C14 1.520(3) . ?
C13 H13A 0.9900 . ?
C13 H13B 0.9900 . ?
C14 H14A 0.9800 . ?
C14 H14B 0.9800 . ?
C14 H14C 0.9800 . ?

loop_
_geom_angle_atom_site_label_1
_geom_angle_atom_site_label_2
_geom_angle_atom_site_label_3
_geom_angle
_geom_angle_site_symmetry_1
_geom_angle_site_symmetry_3
_geom_angle_publ_flag
C5 C1 C2 122.0(2) . . ?
C5 C1 S1 111.49(17) . . ?
C2 C1 S1 126.47(18) . . ?
C3 C2 C1 118.6(2) . . ?
C3 C2 H2 120.7 . . ?
C1 C2 H2 120.7 . . ?
C2 C3 C4 121.7(2) . . ?
C2 C3 H3 119.2 . . ?
C4 C3 H3 119.2 . . ?
C4 C4 C3 119.8(3) 2_466 . ?
C4 C4 C5 118.2(3) 2_466 2_466 ?
C3 C4 C5 121.9(2) . 2_466 ?
C1 C5 C4 119.6(2) . 2_466 ?
C1 C5 C6 111.5(2) . . ?
C4 C5 C6 128.9(2) 2_466 . ?
C7 C6 C5 114.0(2) . . ?
C7 C6 H6 123.0 . . ?
C5 C6 H6 123.0 . . ?
C6 C7 C8 129.6(2) . . ?
C6 C7 S1 111.33(17) . . ?
C8 C7 S1 119.09(17) . . ?
C7 C8 C9 113.87(19) . . ?
C7 C8 H8A 108.8 . . ?
C9 C8 H8A 108.8 . . ?
C7 C8 H8B 108.8 . . ?
C9 C8 H8B 108.8 . . ?
H8A C8 H8B 107.7 . . ?
C10 C9 C8 112.33(18) . . ?
C10 C9 H9A 109.1 . . ?
C8 C9 H9A 109.1 . . ?
C10 C9 H9B 109.1 . . ?
C8 C9 H9B 109.1 . . ?
H9A C9 H9B 107.9 . . ?
C11 C10 C9 113.28(18) . . ?
C11 C10 H10A 108.9 . . ?
C9 C10 H10A 108.9 . . ?
C11 C10 H10B 108.9 . . ?
C9 C10 H10B 108.9 . . ?
H10A C10 H10B 107.7 . . ?
C10 C11 C12 113.64(19) . . ?
C10 C11 H11A 108.8 . . ?
C12 C11 H11A 108.8 . . ?
C10 C11 H11B 108.8 . . ?
C12 C11 H11B 108.8 . . ?
H11A C11 H11B 107.7 . . ?
C13 C12 C11 113.22(19) . . ?
C13 C12 H12A 108.9 . . ?
C11 C12 H12A 108.9 . . ?
C13 C12 H12B 108.9 . . ?
C11 C12 H12B 108.9 . . ?
H12A C12 H12B 107.7 . . ?
C12 C13 C14 113.6(2) . . ?
C12 C13 H13A 108.9 . . ?
C14 C13 H13A 108.9 . . ?
C12 C13 H13B 108.9 . . ?
C14 C13 H13B 108.9 . . ?
H13A C13 H13B 107.7 . . ?
C13 C14 H14A 109.5 . . ?
C13 C14 H14B 109.5 . . ?
H14A C14 H14B 109.5 . . ?
C13 C14 H14C 109.5 . . ?
H14A C14 H14C 109.5 . . ?
H14B C14 H14C 109.5 . . ?
C1 S1 C7 91.69(11) . . ?

loop_
_geom_torsion_atom_site_label_1
_geom_torsion_atom_site_label_2
_geom_torsion_atom_site_label_3
_geom_torsion_atom_site_label_4
_geom_torsion
_geom_torsion_site_symmetry_1
_geom_torsion_site_symmetry_2
_geom_torsion_site_symmetry_3
_geom_torsion_site_symmetry_4
_geom_torsion_publ_flag
C5 C1 C2 C3 -0.7(3) . . . . ?
S1 C1 C2 C3 179.41(17) . . . . ?
C1 C2 C3 C4 -0.3(3) . . . . ?
C2 C3 C4 C4 0.8(4) . . . 2_466 ?
C2 C3 C4 C5 -179.5(2) . . . 2_466 ?
C2 C1 C5 C4 1.2(3) . . . 2_466 ?
S1 C1 C5 C4 -178.89(16) . . . 2_466 ?
C2 C1 C5 C6 -178.8(2) . . . . ?
S1 C1 C5 C6 1.1(2) . . . . ?
C1 C5 C6 C7 -0.3(3) . . . . ?
C4 C5 C6 C7 179.7(2) 2_466 . . . ?
C5 C6 C7 C8 179.8(2) . . . . ?
C5 C6 C7 S1 -0.6(3) . . . . ?
C6 C7 C8 C9 -1.3(3) . . . . ?
S1 C7 C8 C9 179.15(15) . . . . ?
C7 C8 C9 C10 179.11(19) . . . . ?
C8 C9 C10 C11 -178.93(18) . . . . ?
C9 C10 C11 C12 -179.95(19) . . . . ?
C10 C11 C12 C13 176.3(2) . . . . ?
C11 C12 C13 C14 -176.8(2) . . . . ?
C5 C1 S1 C7 -1.24(18) . . . . ?
C2 C1 S1 C7 178.7(2) . . . . ?
C6 C7 S1 C1 1.08(18) . . . . ?
C8 C7 S1 C1 -179.34(18) . . . . ?

_diffrn_measured_fraction_theta_max 0.953
_diffrn_reflns_theta_full        67.00
_diffrn_measured_fraction_theta_full 0.958
_refine_diff_density_max         0.581
_refine_diff_density_min         -0.288
_refine_diff_density_rms         0.069
####################################################################### 
# 
# This file contains crystal structure data downloaded from the 
# Cambridge Structural Database (CSD) hosted by the Cambridge 
# Crystallographic Data Centre (CCDC).
# 
# Full information about CCDC data access policies and citation 
# guidelines are available at http://www.ccdc.cam.ac.uk/access/V1 
# 
# Audit and citation data items may have been added by the CCDC. 
# Please retain this information to preserve the provenance of 
# this file and to allow appropriate attribution of the data. 
# 
#######################################################################

data_s4124oa
_database_code_depnum_ccdc_archive 'CCDC 1415331'
_audit_update_record             
;
2015-07-27 deposited with the CCDC.
2015-11-06 downloaded from the CCDC.
;
#------------------  SECTION 2. COMPOUND(S) DETAILS -------------------------#

_audit_creation_date             
;
'Thu Oct 30 12:03:12 2014'
;
_audit_creation_method           
;
CrysAlisPro, Oxford Diffraction Ltd.,
Version 1.171.36.20 (release 27-06-2012 CrysAlis171 .NET)
(compiled Jul 11 2012,15:38:31)
;
_computing_cell_refinement       
;
CrysAlisPro, Agilent Technologies,
Version 1.171.36.20 (release 27-06-2012 CrysAlis171 .NET)
(compiled Jul 11 2012,15:38:31)
;
_computing_data_reduction        
;
CrysAlisPro, Agilent Technologies,
Version 1.171.36.20 (release 27-06-2012 CrysAlis171 .NET)
(compiled Jul 11 2012,15:38:31)
;
_chemical_formula_sum            'C28 H36 S2'
_chemical_formula_weight         436.69

loop_
_atom_type_symbol
_atom_type_description
_atom_type_scat_dispersion_real
_atom_type_scat_dispersion_imag
_atom_type_scat_source
C C 0.0181 0.0091 'International Tables Vol C Tables 4.2.6.8 and 6.1.1.4'
H H 0.0000 0.0000 'International Tables Vol C Tables 4.2.6.8 and 6.1.1.4'
S S 0.3331 0.5567 'International Tables Vol C Tables 4.2.6.8 and 6.1.1.4'


loop_
_symmetry_equiv_pos_as_xyz
'x, y, z'
'-x, -y, -z'

_cell_length_a                   6.1837(6)
_cell_length_b                   9.1060(5)
_cell_length_c                   11.6714(6)
_cell_angle_alpha                67.240(5)
_cell_angle_beta                 76.721(6)
_cell_angle_gamma                79.135(6)
_cell_volume                     586.18(7)
_cell_formula_units_Z            1
_cell_measurement_temperature    100(2)
_exptl_crystal_size_max          0.22
_exptl_crystal_size_mid          0.17
_exptl_crystal_size_min          0.05
_exptl_crystal_density_diffrn    1.237
_exptl_crystal_density_method    'not measured'
_exptl_crystal_F_000             236
_exptl_absorpt_coefficient_mu    2.129
_diffrn_ambient_temperature      100(2)
_diffrn_reflns_theta_min         4.17
_diffrn_reflns_theta_max         74.46
_reflns_number_total             2227
_reflns_number_gt                2100
_reflns_threshold_expression     >2sigma(I)
_cell_measurement_reflns_used    3602
_cell_measurement_theta_min      4.1672
_cell_measurement_theta_max      74.2848
_exptl_crystal_description       block
_exptl_crystal_colour            white
_exptl_absorpt_correction_T_min  0.51451
_exptl_absorpt_correction_T_max  1.00000
_exptl_absorpt_correction_type   multi-scan
_exptl_absorpt_process_details   
;
CrysAlisPro, Agilent Technologies,
Version 1.171.36.20 (release 27-06-2012 CrysAlis171 .NET)
(compiled Jul 11 2012,15:38:31)
Empirical absorption correction using spherical harmonics,
 implemented in SCALE3 ABSPACK scaling algorithm.
;
_diffrn_radiation_wavelength     1.5418
_diffrn_radiation_type           'Cu K\a'
_diffrn_radiation_source         'Enhance (Cu) X-ray Source'
_diffrn_radiation_monochromator  graphite
_diffrn_measurement_device_type  'Bruker APEX-II CCD'
_diffrn_reflns_number            5523
_diffrn_reflns_av_R_equivalents  0.0680
_diffrn_reflns_av_sigmaI/netI    0.0303
_diffrn_reflns_limit_h_min       -7
_diffrn_reflns_limit_h_max       7
_diffrn_reflns_limit_k_min       -11
_diffrn_reflns_limit_k_max       10
_diffrn_reflns_limit_l_min       -14
_diffrn_reflns_limit_l_max       14
_diffrn_orient_matrix_UB_11      0.0075624000
_diffrn_orient_matrix_UB_12      0.1399781000
_diffrn_orient_matrix_UB_13      -0.1278968000
_diffrn_orient_matrix_UB_21      0.1546677000
_diffrn_orient_matrix_UB_22      -0.1089732000
_diffrn_orient_matrix_UB_23      -0.0653247000
_diffrn_orient_matrix_UB_31      -0.2058212000
_diffrn_orient_matrix_UB_32      -0.0510943000
_diffrn_orient_matrix_UB_33      -0.0223056000
_diffrn_measurement_details      
;
#__ type_ start__ end____ width___ exp.time_
  1 omega   51.19  208.19   1.0000    5.5000
omega____ theta____ kappa____ phi______ frames
    -       80.0000   73.8669  184.2094 157

#__ type_ start__ end____ width___ exp.time_
  2 phi      0.30  307.49   1.0006   11.0000
omega____ theta____ kappa____ phi______ frames
 140.9194  110.0000   73.8669     -     307

#__ type_ start__ end____ width___ exp.time_
  3 omega   81.54  239.54   1.0000   11.0000
omega____ theta____ kappa____ phi______ frames
    -      110.0000   73.8669  299.2100 158

#__ type_ start__ end____ width___ exp.time_
  4 phi     75.48  287.61   1.0006   11.0000
omega____ theta____ kappa____ phi______ frames
 177.3394  110.0000   73.8669     -     212

#__ type_ start__ end____ width___ exp.time_
  5 omega  -64.62  113.38   1.0000    5.5000
omega____ theta____ kappa____ phi______ frames
    -      -42.0000   73.8669   16.7088 178

#__ type_ start__ end____ width___ exp.time_
  6 phi     17.67  333.87   1.0006   11.0000
omega____ theta____ kappa____ phi______ frames
 119.2097  110.0000   73.8669     -     316

#__ type_ start__ end____ width___ exp.time_
  7 omega  109.30  233.30   1.0000   11.0000
omega____ theta____ kappa____ phi______ frames
    -      112.0000   73.8669   -5.7906 124

#__ type_ start__ end____ width___ exp.time_
  8 phi     56.72  279.86   1.0006    5.5000
omega____ theta____ kappa____ phi______ frames
 114.6197   85.0000   73.8669     -     223

#__ type_ start__ end____ width___ exp.time_
  9 omega  177.70  261.70   1.0000   11.0000
omega____ theta____ kappa____ phi______ frames
    -      111.0000   73.8669  184.2094 84

#__ type_ start__ end____ width___ exp.time_
 10 omega  195.71  268.71   1.0000   11.0000
omega____ theta____ kappa____ phi______ frames
    -      110.0000   73.8669   34.2088 73

#__ type_ start__ end____ width___ exp.time_
 11 phi    178.40  315.49   1.0006    5.5000
omega____ theta____ kappa____ phi______ frames
 204.6594   75.0000   73.8669     -     137

#__ type_ start__ end____ width___ exp.time_
 12 phi     75.55  158.65   1.0012   11.0000
omega____ theta____ kappa____ phi______ frames
 228.1494  105.0000   73.8669     -     83

#__ type_ start__ end____ width___ exp.time_
 13 omega   78.21  154.21   1.0000   11.0000
omega____ theta____ kappa____ phi______ frames
    -      108.0000   73.8669  271.7094 76

#__ type_ start__ end____ width___ exp.time_
 14 omega  176.80  258.80   1.0000   11.0000
omega____ theta____ kappa____ phi______ frames
    -      113.0000   73.8669  229.2094 82

#__ type_ start__ end____ width___ exp.time_
 15 phi    186.63  262.68   1.0006    5.5000
omega____ theta____ kappa____ phi______ frames
 151.3494   18.0000   73.8669     -     76

#__ type_ start__ end____ width___ exp.time_
 16 omega  106.47  178.47   1.0000   11.0000
omega____ theta____ kappa____ phi______ frames
    -      113.0000   73.8669  174.2088 72

#__ type_ start__ end____ width___ exp.time_
 17 omega  153.26  228.26   1.0000   11.0000
omega____ theta____ kappa____ phi______ frames
    -       90.0000   73.8669   79.2087 75

;
_diffrn_measurement_method       '\w and \p scans'
_symmetry_space_group_name_H-M   'P -1'
_symmetry_cell_setting           triclinic
_refine_special_details          
; 
 Refinement of F^2^ against ALL reflections.  The weighted R-factor wR and 
 goodness of fit S are based on F^2^, conventional R-factors R are based 
 on F, with F set to zero for negative F^2^. The threshold expression of 
 F^2^ > 2sigma(F^2^) is used only for calculating R-factors(gt) etc. and is 
 not relevant to the choice of reflections for refinement.  R-factors based 
 on F^2^ are statistically about twice as large as those based on F, and R- 
 factors based on ALL data will be even larger. 
;

_refine_ls_structure_factor_coef Fsqd
_refine_ls_matrix_type           full
_refine_ls_weighting_scheme      calc
_refine_ls_weighting_details     
'calc w=1/[\s^2^(Fo^2^)+(0.1426P)^2^+0.3267P] where P=(Fo^2^+2Fc^2^)/3'
_atom_sites_solution_primary     direct
_atom_sites_solution_secondary   difmap
_atom_sites_solution_hydrogens   geom
_refine_ls_hydrogen_treatment    constr
_refine_ls_extinction_method     none
_refine_ls_extinction_coef       ?
_refine_ls_number_reflns         2227
_refine_ls_number_parameters     137
_refine_ls_number_restraints     0
_refine_ls_R_factor_all          0.0631
_refine_ls_R_factor_gt           0.0611
_refine_ls_wR_factor_ref         0.1693
_refine_ls_wR_factor_gt          0.1658
_refine_ls_goodness_of_fit_ref   0.928
_refine_ls_restrained_S_all      0.928
_refine_ls_shift/su_max          0.000
_refine_ls_shift/su_mean         0.000

loop_
_atom_site_label
_atom_site_type_symbol
_atom_site_fract_x
_atom_site_fract_y
_atom_site_fract_z
_atom_site_U_iso_or_equiv
_atom_site_adp_type
_atom_site_occupancy
_atom_site_symmetry_multiplicity
_atom_site_calc_flag
_atom_site_refinement_flags
_atom_site_disorder_assembly
_atom_site_disorder_group
C1 C 0.2587(4) 0.8713(2) 0.46913(18) 0.0208(4) Uani 1 1 d . . .
C2 C 0.0911(3) 0.9591(2) 0.53080(17) 0.0203(4) Uani 1 1 d . . .
C3 C 0.1016(4) 0.9659(2) 0.65013(19) 0.0229(5) Uani 1 1 d . . .
H3 H 0.2254 0.9099 0.6907 0.028 Uiso 1 1 calc R . .
C4 C -0.0631(4) 1.0513(2) 0.70648(18) 0.0231(5) Uani 1 1 d . . .
H4 H -0.0531 1.0542 0.7856 0.028 Uiso 1 1 calc R . .
C5 C 0.2487(4) 0.8644(2) 0.35275(18) 0.0215(5) Uani 1 1 d . . .
C6 C 0.4379(3) 0.7674(2) 0.31106(18) 0.0226(5) Uani 1 1 d . . .
H6 H 0.4579 0.7499 0.2340 0.027 Uiso 1 1 calc R . .
C7 C 0.5847(4) 0.7035(2) 0.39232(19) 0.0224(4) Uani 1 1 d . . .
C8 C 0.8004(3) 0.5960(2) 0.38448(18) 0.0215(5) Uani 1 1 d . . .
H8A H 0.7839 0.4916 0.4546 0.026 Uiso 1 1 calc R . .
H8B H 0.9200 0.6443 0.3966 0.026 Uiso 1 1 calc R . .
C9 C 0.8736(4) 0.5662(2) 0.26025(19) 0.0237(5) Uani 1 1 d . . .
H9A H 0.8922 0.6697 0.1893 0.028 Uiso 1 1 calc R . .
H9B H 0.7564 0.5161 0.2476 0.028 Uiso 1 1 calc R . .
C10 C 1.0940(4) 0.4567(2) 0.2607(2) 0.0231(5) Uani 1 1 d . . .
H10A H 1.2125 0.5120 0.2661 0.028 Uiso 1 1 calc R . .
H10B H 1.0783 0.3586 0.3372 0.028 Uiso 1 1 calc R . .
C11 C 1.1683(4) 0.4079(2) 0.14523(19) 0.0246(5) Uani 1 1 d . . .
H11A H 1.1868 0.5055 0.0685 0.029 Uiso 1 1 calc R . .
H11B H 1.0500 0.3530 0.1390 0.029 Uiso 1 1 calc R . .
C12 C 1.3878(4) 0.2970(2) 0.14995(18) 0.0233(5) Uani 1 1 d . . .
H12A H 1.5066 0.3534 0.1538 0.028 Uiso 1 1 calc R . .
H12B H 1.3703 0.2013 0.2283 0.028 Uiso 1 1 calc R . .
C13 C 1.4622(4) 0.2425(3) 0.03707(19) 0.0272(5) Uani 1 1 d . . .
H13A H 1.4810 0.3379 -0.0413 0.033 Uiso 1 1 calc R . .
H13B H 1.3435 0.1862 0.0329 0.033 Uiso 1 1 calc R . .
C14 C 1.6804(4) 0.1315(3) 0.0438(2) 0.0300(5) Uani 1 1 d . . .
H14A H 1.8000 0.1878 0.0447 0.045 Uiso 1 1 calc R . .
H14B H 1.7189 0.0989 -0.0299 0.045 Uiso 1 1 calc R . .
H14C H 1.6627 0.0363 0.1209 0.045 Uiso 1 1 calc R . .
S1 S 0.49868(8) 0.75974(5) 0.52446(4) 0.0219(2) Uani 1 1 d . . .

loop_
_atom_site_aniso_label
_atom_site_aniso_U_11
_atom_site_aniso_U_22
_atom_site_aniso_U_33
_atom_site_aniso_U_23
_atom_site_aniso_U_13
_atom_site_aniso_U_12
C1 0.0269(10) 0.0170(9) 0.0172(9) -0.0034(7) -0.0057(8) -0.0032(8)
C2 0.0241(10) 0.0208(9) 0.0152(9) -0.0055(7) -0.0025(8) -0.0041(8)
C3 0.0282(11) 0.0239(10) 0.0166(9) -0.0065(7) -0.0066(8) -0.0013(8)
C4 0.0286(11) 0.0250(10) 0.0163(9) -0.0074(8) -0.0060(8) -0.0014(8)
C5 0.0270(10) 0.0199(9) 0.0170(9) -0.0056(7) -0.0030(8) -0.0041(8)
C6 0.0273(11) 0.0228(9) 0.0181(9) -0.0087(7) -0.0021(8) -0.0033(8)
C7 0.0270(11) 0.0219(9) 0.0182(9) -0.0071(7) -0.0024(8) -0.0042(8)
C8 0.0242(11) 0.0214(9) 0.0188(10) -0.0081(8) -0.0051(8) 0.0007(8)
C9 0.0253(11) 0.0255(10) 0.0188(10) -0.0071(8) -0.0051(8) 0.0007(8)
C10 0.0239(11) 0.0233(9) 0.0213(10) -0.0086(8) -0.0049(8) 0.0018(8)
C11 0.0301(11) 0.0231(10) 0.0197(9) -0.0073(8) -0.0067(8) 0.0010(8)
C12 0.0267(11) 0.0237(9) 0.0202(10) -0.0096(8) -0.0052(8) 0.0008(8)
C13 0.0353(12) 0.0274(10) 0.0195(10) -0.0106(8) -0.0052(9) 0.0000(9)
C14 0.0378(12) 0.0290(11) 0.0211(10) -0.0119(8) -0.0027(9) 0.0044(9)
S1 0.0239(4) 0.0246(3) 0.0177(3) -0.0087(2) -0.0059(2) 0.0011(2)

_geom_special_details            
; 
 All esds (except the esd in the dihedral angle between two l.s. planes) 
 are estimated using the full covariance matrix.  The cell esds are taken 
 into account individually in the estimation of esds in distances, angles 
 and torsion angles; correlations between esds in cell parameters are only 
 used when they are defined by crystal symmetry.  An approximate (isotropic) 
 treatment of cell esds is used for estimating esds involving l.s. planes. 
;

loop_
_geom_bond_atom_site_label_1
_geom_bond_atom_site_label_2
_geom_bond_distance
_geom_bond_site_symmetry_2
_geom_bond_publ_flag
C1 C5 1.400(3) . ?
C1 C2 1.422(3) . ?
C1 S1 1.736(2) . ?
C2 C2 1.408(4) 2_576 ?
C2 C3 1.435(3) . ?
C3 C4 1.365(3) . ?
C3 H3 0.9500 . ?
C4 C5 1.417(3) 2_576 ?
C4 H4 0.9500 . ?
C5 C4 1.417(3) 2_576 ?
C5 C6 1.438(3) . ?
C6 C7 1.353(3) . ?
C6 H6 0.9500 . ?
C7 C8 1.506(3) . ?
C7 S1 1.748(2) . ?
C8 C9 1.529(3) . ?
C8 H8A 0.9900 . ?
C8 H8B 0.9900 . ?
C9 C10 1.529(3) . ?
C9 H9A 0.9900 . ?
C9 H9B 0.9900 . ?
C10 C11 1.525(3) . ?
C10 H10A 0.9900 . ?
C10 H10B 0.9900 . ?
C11 C12 1.530(3) . ?
C11 H11A 0.9900 . ?
C11 H11B 0.9900 . ?
C12 C13 1.529(3) . ?
C12 H12A 0.9900 . ?
C12 H12B 0.9900 . ?
C13 C14 1.524(3) . ?
C13 H13A 0.9900 . ?
C13 H13B 0.9900 . ?
C14 H14A 0.9800 . ?
C14 H14B 0.9800 . ?
C14 H14C 0.9800 . ?

loop_
_geom_angle_atom_site_label_1
_geom_angle_atom_site_label_2
_geom_angle_atom_site_label_3
_geom_angle
_geom_angle_site_symmetry_1
_geom_angle_site_symmetry_3
_geom_angle_publ_flag
C5 C1 C2 123.0(2) . . ?
C5 C1 S1 110.85(16) . . ?
C2 C1 S1 126.11(16) . . ?
C2 C2 C1 116.8(2) 2_576 . ?
C2 C2 C3 120.3(2) 2_576 . ?
C1 C2 C3 123.0(2) . . ?
C4 C3 C2 121.2(2) . . ?
C4 C3 H3 119.4 . . ?
C2 C3 H3 119.4 . . ?
C3 C4 C5 120.15(19) . 2_576 ?
C3 C4 H4 119.9 . . ?
C5 C4 H4 119.9 2_576 . ?
C1 C5 C4 118.56(19) . 2_576 ?
C1 C5 C6 112.13(19) . . ?
C4 C5 C6 129.30(18) 2_576 . ?
C7 C6 C5 113.45(18) . . ?
C7 C6 H6 123.3 . . ?
C5 C6 H6 123.3 . . ?
C6 C7 C8 130.12(19) . . ?
C6 C7 S1 111.69(16) . . ?
C8 C7 S1 118.19(15) . . ?
C7 C8 C9 114.52(17) . . ?
C7 C8 H8A 108.6 . . ?
C9 C8 H8A 108.6 . . ?
C7 C8 H8B 108.6 . . ?
C9 C8 H8B 108.6 . . ?
H8A C8 H8B 107.6 . . ?
C8 C9 C10 110.80(17) . . ?
C8 C9 H9A 109.5 . . ?
C10 C9 H9A 109.5 . . ?
C8 C9 H9B 109.5 . . ?
C10 C9 H9B 109.5 . . ?
H9A C9 H9B 108.1 . . ?
C11 C10 C9 114.27(17) . . ?
C11 C10 H10A 108.7 . . ?
C9 C10 H10A 108.7 . . ?
C11 C10 H10B 108.7 . . ?
C9 C10 H10B 108.7 . . ?
H10A C10 H10B 107.6 . . ?
C10 C11 C12 112.67(17) . . ?
C10 C11 H11A 109.1 . . ?
C12 C11 H11A 109.1 . . ?
C10 C11 H11B 109.1 . . ?
C12 C11 H11B 109.1 . . ?
H11A C11 H11B 107.8 . . ?
C13 C12 C11 113.65(17) . . ?
C13 C12 H12A 108.8 . . ?
C11 C12 H12A 108.8 . . ?
C13 C12 H12B 108.8 . . ?
C11 C12 H12B 108.8 . . ?
H12A C12 H12B 107.7 . . ?
C12 C13 C14 112.87(17) . . ?
C12 C13 H13A 109.0 . . ?
C14 C13 H13A 109.0 . . ?
C12 C13 H13B 109.0 . . ?
C14 C13 H13B 109.0 . . ?
H13A C13 H13B 107.8 . . ?
C13 C14 H14A 109.5 . . ?
C13 C14 H14B 109.5 . . ?
H14A C14 H14B 109.5 . . ?
C13 C14 H14C 109.5 . . ?
H14A C14 H14C 109.5 . . ?
H14B C14 H14C 109.5 . . ?
C1 S1 C7 91.88(10) . . ?

_diffrn_measured_fraction_theta_max 0.928
_diffrn_reflns_theta_full        67.00
_diffrn_measured_fraction_theta_full 0.959
_refine_diff_density_max         0.850
_refine_diff_density_min         -0.635
_refine_diff_density_rms         0.095
####################################################################### 
# 
# This file contains crystal structure data downloaded from the 
# Cambridge Structural Database (CSD) hosted by the Cambridge 
# Crystallographic Data Centre (CCDC).
# 
# Full information about CCDC data access policies and citation 
# guidelines are available at http://www.ccdc.cam.ac.uk/access/V1 
# 
# Audit and citation data items may have been added by the CCDC. 
# Please retain this information to preserve the provenance of 
# this file and to allow appropriate attribution of the data. 
# 
#######################################################################

data_s4117ma
_database_code_depnum_ccdc_archive 'CCDC 1415332'
_audit_update_record             
;
2015-07-27 deposited with the CCDC.
2015-11-06 downloaded from the CCDC.
;
#------------------  SECTION 2. COMPOUND(S) DETAILS -------------------------# 

_audit_creation_method           SHELXL-97
_chemical_name_systematic        
; 
 ? 
;
_chemical_name_common            ?
_chemical_melting_point          ?
_chemical_formula_moiety         ?
_chemical_formula_sum            'C28 H32 O2 S2'
_chemical_formula_weight         464.66

loop_
_atom_type_symbol
_atom_type_description
_atom_type_scat_dispersion_real
_atom_type_scat_dispersion_imag
_atom_type_scat_source
C C 0.0181 0.0091 'International Tables Vol C Tables 4.2.6.8 and 6.1.1.4'
H H 0.0000 0.0000 'International Tables Vol C Tables 4.2.6.8 and 6.1.1.4'
O O 0.0492 0.0322 'International Tables Vol C Tables 4.2.6.8 and 6.1.1.4'
S S 0.3331 0.5567 'International Tables Vol C Tables 4.2.6.8 and 6.1.1.4'

_symmetry_cell_setting           Triclinic
_symmetry_space_group_name_H-M   P-1

loop_
_symmetry_equiv_pos_as_xyz
'x, y, z'
'-x, -y, -z'

_cell_length_a                   5.4552(2)
_cell_length_b                   9.1130(3)
_cell_length_c                   24.9685(8)
_cell_angle_alpha                80.515(2)
_cell_angle_beta                 88.025(2)
_cell_angle_gamma                77.197(2)
_cell_volume                     1193.85(7)
_cell_formula_units_Z            2
_cell_measurement_temperature    100(2)
_cell_measurement_reflns_used    5254
_cell_measurement_theta_min      3.59
_cell_measurement_theta_max      72.28

_exptl_crystal_description       plate
_exptl_crystal_colour            white
_exptl_crystal_size_max          0.28
_exptl_crystal_size_mid          0.15
_exptl_crystal_size_min          0.04
_exptl_crystal_density_diffrn    1.293
_exptl_crystal_density_method    'not measured'
_exptl_crystal_F_000             496
_exptl_absorpt_coefficient_mu    2.192
_exptl_absorpt_correction_type   multi-scan
_exptl_absorpt_correction_T_min  0.79469
_exptl_absorpt_correction_T_max  0.9174
_exptl_absorpt_process_details   SADABS

_exptl_special_details           
; 
 ? 
;

_diffrn_ambient_temperature      100(2)
_diffrn_radiation_wavelength     1.54178
_diffrn_radiation_type           CuK\a
_diffrn_radiation_source         'fine-focus sealed tube'
_diffrn_radiation_monochromator  graphite
_diffrn_measurement_device_type  'Bruker APEX-II CCD'
_diffrn_measurement_method       '\f and \w scans'
_diffrn_detector_area_resol_mean ?
_diffrn_reflns_number            11344
_diffrn_reflns_av_R_equivalents  0.0254
_diffrn_reflns_av_sigmaI/netI    0.0298
_diffrn_reflns_limit_h_min       -5
_diffrn_reflns_limit_h_max       6
_diffrn_reflns_limit_k_min       -11
_diffrn_reflns_limit_k_max       11
_diffrn_reflns_limit_l_min       -30
_diffrn_reflns_limit_l_max       30
_diffrn_reflns_theta_min         3.59
_diffrn_reflns_theta_max         72.27
_reflns_number_total             4503
_reflns_number_gt                3936
_reflns_threshold_expression     >2sigma(I)

_computing_data_collection       'Bruker APEX2'
_computing_cell_refinement       'Bruker SAINT'
_computing_data_reduction        'Bruker SAINT'
_computing_structure_solution    'SHELXS-97 (Sheldrick, 2008)'
_computing_structure_refinement  'SHELXL-97 (Sheldrick, 2008)'
_computing_molecular_graphics    'Bruker SHELXTL'
_computing_publication_material  'Bruker SHELXTL'

_refine_special_details          
; 
 Refinement of F^2^ against ALL reflections.  The weighted R-factor wR and 
 goodness of fit S are based on F^2^, conventional R-factors R are based 
 on F, with F set to zero for negative F^2^. The threshold expression of 
 F^2^ > 2sigma(F^2^) is used only for calculating R-factors(gt) etc. and is 
 not relevant to the choice of reflections for refinement.  R-factors based 
 on F^2^ are statistically about twice as large as those based on F, and R- 
 factors based on ALL data will be even larger. 
;

_refine_ls_structure_factor_coef Fsqd
_refine_ls_matrix_type           full
_refine_ls_weighting_scheme      calc
_refine_ls_weighting_details     
'calc w=1/[\s^2^(Fo^2^)+(0.0677P)^2^+0.2781P] where P=(Fo^2^+2Fc^2^)/3'
_atom_sites_solution_primary     direct
_atom_sites_solution_secondary   difmap
_atom_sites_solution_hydrogens   geom
_refine_ls_hydrogen_treatment    constr
_refine_ls_extinction_method     none
_refine_ls_extinction_coef       ?
_refine_ls_number_reflns         4503
_refine_ls_number_parameters     291
_refine_ls_number_restraints     0
_refine_ls_R_factor_all          0.0416
_refine_ls_R_factor_gt           0.0360
_refine_ls_wR_factor_ref         0.1033
_refine_ls_wR_factor_gt          0.0987
_refine_ls_goodness_of_fit_ref   1.008
_refine_ls_restrained_S_all      1.008
_refine_ls_shift/su_max          0.001
_refine_ls_shift/su_mean         0.000

loop_
_atom_site_label
_atom_site_type_symbol
_atom_site_fract_x
_atom_site_fract_y
_atom_site_fract_z
_atom_site_U_iso_or_equiv
_atom_site_adp_type
_atom_site_occupancy
_atom_site_symmetry_multiplicity
_atom_site_calc_flag
_atom_site_refinement_flags
_atom_site_disorder_assembly
_atom_site_disorder_group
C1 C 1.5728(3) 0.76514(16) 0.22987(6) 0.0183(3) Uani 1 1 d . . .
C2 C 1.6791(3) 0.67107(16) 0.19173(6) 0.0195(3) Uani 1 1 d . . .
H2 H 1.8401 0.6049 0.1979 0.023 Uiso 1 1 calc R . .
C3 C 1.5467(3) 0.67680(16) 0.14579(6) 0.0183(3) Uani 1 1 d . . .
H3 H 1.6158 0.6126 0.1202 0.022 Uiso 1 1 calc R . .
C4 C 1.3058(3) 0.77746(16) 0.13543(6) 0.0165(3) Uani 1 1 d . . .
C5 C 1.1662(3) 0.78500(15) 0.08700(6) 0.0166(3) Uani 1 1 d . . .
C6 C 1.2303(3) 0.69984(16) 0.04349(6) 0.0172(3) Uani 1 1 d . . .
H6 H 1.3840 0.6274 0.0417 0.021 Uiso 1 1 calc R . .
C7 C 1.0468(3) 0.73367(16) 0.00475(6) 0.0169(3) Uani 1 1 d . . .
C8 C 0.9306(3) 0.88527(16) 0.07893(6) 0.0172(3) Uani 1 1 d . . .
C9 C 0.8273(3) 0.98328(16) 0.11631(6) 0.0187(3) Uani 1 1 d . . .
H9 H 0.6700 1.0530 0.1094 0.022 Uiso 1 1 calc R . .
C10 C 0.9593(3) 0.97514(16) 0.16251(6) 0.0184(3) Uani 1 1 d . . .
H10 H 0.8906 1.0395 0.1881 0.022 Uiso 1 1 calc R . .
C11 C 1.1977(3) 0.87265(16) 0.17356(6) 0.0168(3) Uani 1 1 d . . .
C12 C 1.3348(3) 0.86288(16) 0.22245(6) 0.0180(3) Uani 1 1 d . . .
C13 C 1.2664(3) 0.94266(17) 0.26730(6) 0.0198(3) Uani 1 1 d . . .
H13 H 1.1103 1.0124 0.2698 0.024 Uiso 1 1 calc R . .
C14 C 1.4501(3) 0.90767(17) 0.30617(6) 0.0198(3) Uani 1 1 d . . .
C15 C 1.0540(3) 0.66325(16) -0.04473(6) 0.0176(3) Uani 1 1 d . . .
C16 C 0.8239(3) 0.70923(17) -0.08102(6) 0.0183(3) Uani 1 1 d . . .
H16A H 0.7760 0.8219 -0.0893 0.022 Uiso 1 1 calc R . .
H16B H 0.6827 0.6733 -0.0611 0.022 Uiso 1 1 calc R . .
C17 C 0.8621(3) 0.64600(17) -0.13429(6) 0.0188(3) Uani 1 1 d . . .
H17A H 0.8969 0.5332 -0.1263 0.023 Uiso 1 1 calc R . .
H17B H 1.0102 0.6758 -0.1532 0.023 Uiso 1 1 calc R . .
C18 C 0.6328(3) 0.70385(17) -0.17156(6) 0.0196(3) Uani 1 1 d . . .
H18A H 0.4847 0.6744 -0.1524 0.024 Uiso 1 1 calc R . .
H18B H 0.5984 0.8166 -0.1794 0.024 Uiso 1 1 calc R . .
C19 C 0.6669(3) 0.64154(17) -0.22510(6) 0.0205(3) Uani 1 1 d . . .
H19A H 0.8109 0.6745 -0.2449 0.025 Uiso 1 1 calc R . .
H19B H 0.7082 0.5287 -0.2172 0.025 Uiso 1 1 calc R . .
C20 C 0.4349(3) 0.69387(19) -0.26162(6) 0.0257(3) Uani 1 1 d . . .
H20A H 0.2890 0.6647 -0.2414 0.031 Uiso 1 1 calc R . .
H20B H 0.3977 0.8064 -0.2710 0.031 Uiso 1 1 calc R . .
C21 C 0.4682(4) 0.6254(2) -0.31379(7) 0.0337(4) Uani 1 1 d . . .
H21A H 0.6145 0.6520 -0.3336 0.051 Uiso 1 1 calc R . .
H21B H 0.3175 0.6659 -0.3364 0.051 Uiso 1 1 calc R . .
H21C H 0.4940 0.5142 -0.3049 0.051 Uiso 1 1 calc R . .
C22 C 1.4559(3) 0.96795(17) 0.35751(6) 0.0212(3) Uani 1 1 d . . .
C23 C 1.2139(3) 1.05967(17) 0.37676(6) 0.0214(3) Uani 1 1 d . . .
H23A H 1.0854 0.9970 0.3806 0.026 Uiso 1 1 calc R . .
H23B H 1.1533 1.1502 0.3489 0.026 Uiso 1 1 calc R . .
C24 C 1.2404(3) 1.11239(18) 0.43071(6) 0.0223(3) Uani 1 1 d . . .
H24A H 1.3039 1.0222 0.4585 0.027 Uiso 1 1 calc R . .
H24B H 1.3658 1.1771 0.4267 0.027 Uiso 1 1 calc R . .
C25 C 0.9927(3) 1.20202(18) 0.44998(6) 0.0234(3) Uani 1 1 d . . .
H25A H 0.8652 1.1391 0.4521 0.028 Uiso 1 1 calc R . .
H25B H 0.9337 1.2948 0.4229 0.028 Uiso 1 1 calc R . .
C26 C 1.0144(3) 1.24867(18) 0.50526(6) 0.0238(3) Uani 1 1 d . . .
H26A H 1.0746 1.1559 0.5322 0.029 Uiso 1 1 calc R . .
H26B H 1.1411 1.3122 0.5030 0.029 Uiso 1 1 calc R . .
C27 C 0.7674(3) 1.3371(2) 0.52475(7) 0.0328(4) Uani 1 1 d . . .
H27A H 0.6416 1.2728 0.5275 0.039 Uiso 1 1 calc R . .
H27B H 0.7058 1.4287 0.4974 0.039 Uiso 1 1 calc R . .
C28 C 0.7871(4) 1.3868(2) 0.57950(7) 0.0386(4) Uani 1 1 d . . .
H28A H 0.8398 1.2966 0.6073 0.058 Uiso 1 1 calc R . .
H28B H 0.6230 1.4452 0.5893 0.058 Uiso 1 1 calc R . .
H28C H 0.9112 1.4507 0.5772 0.058 Uiso 1 1 calc R . .
O1 O 1.2417(2) 0.57168(13) -0.05530(4) 0.0244(2) Uani 1 1 d . . .
O2 O 1.6535(2) 0.94156(14) 0.38243(5) 0.0286(3) Uani 1 1 d . . .
S1 S 0.78963(6) 0.87167(4) 0.019653(13) 0.01749(11) Uani 1 1 d . . .
S2 S 1.71325(6) 0.77621(4) 0.289862(14) 0.02024(11) Uani 1 1 d . . .

loop_
_atom_site_aniso_label
_atom_site_aniso_U_11
_atom_site_aniso_U_22
_atom_site_aniso_U_33
_atom_site_aniso_U_23
_atom_site_aniso_U_13
_atom_site_aniso_U_12
C1 0.0192(7) 0.0195(7) 0.0163(7) -0.0013(5) 0.0013(5) -0.0056(5)
C2 0.0176(7) 0.0180(7) 0.0207(7) -0.0015(5) 0.0015(5) -0.0009(5)
C3 0.0185(7) 0.0175(7) 0.0181(7) -0.0033(5) 0.0025(5) -0.0025(5)
C4 0.0167(7) 0.0159(6) 0.0167(7) -0.0016(5) 0.0025(5) -0.0040(5)
C5 0.0177(7) 0.0147(6) 0.0170(7) -0.0016(5) 0.0031(5) -0.0041(5)
C6 0.0169(7) 0.0161(7) 0.0179(6) -0.0022(5) 0.0019(5) -0.0027(5)
C7 0.0163(7) 0.0159(6) 0.0180(7) -0.0033(5) 0.0020(5) -0.0020(5)
C8 0.0172(7) 0.0178(7) 0.0163(6) -0.0019(5) 0.0018(5) -0.0039(5)
C9 0.0163(7) 0.0177(7) 0.0204(7) -0.0038(5) 0.0028(5) 0.0004(5)
C10 0.0197(7) 0.0166(7) 0.0188(7) -0.0053(5) 0.0040(5) -0.0028(5)
C11 0.0184(7) 0.0155(6) 0.0164(7) -0.0018(5) 0.0020(5) -0.0042(5)
C12 0.0192(7) 0.0178(7) 0.0174(7) -0.0024(5) 0.0030(5) -0.0055(5)
C13 0.0197(7) 0.0212(7) 0.0193(7) -0.0041(5) 0.0023(5) -0.0062(5)
C14 0.0190(7) 0.0215(7) 0.0191(7) -0.0035(5) 0.0022(5) -0.0052(5)
C15 0.0176(7) 0.0171(7) 0.0174(7) -0.0032(5) 0.0021(5) -0.0026(5)
C16 0.0155(7) 0.0211(7) 0.0179(7) -0.0053(5) 0.0011(5) -0.0019(5)
C17 0.0173(7) 0.0207(7) 0.0180(7) -0.0043(5) 0.0007(5) -0.0024(5)
C18 0.0167(7) 0.0221(7) 0.0189(7) -0.0036(5) 0.0005(5) -0.0013(5)
C19 0.0187(7) 0.0240(7) 0.0190(7) -0.0045(6) 0.0014(5) -0.0044(5)
C20 0.0252(8) 0.0293(8) 0.0224(8) -0.0012(6) -0.0033(6) -0.0071(6)
C21 0.0454(11) 0.0376(9) 0.0217(8) -0.0039(7) -0.0054(7) -0.0165(8)
C22 0.0211(8) 0.0249(7) 0.0188(7) -0.0037(6) 0.0017(5) -0.0076(6)
C23 0.0198(8) 0.0260(8) 0.0193(7) -0.0065(6) 0.0006(5) -0.0052(6)
C24 0.0217(8) 0.0269(8) 0.0185(7) -0.0064(6) 0.0009(5) -0.0041(6)
C25 0.0236(8) 0.0246(8) 0.0213(7) -0.0067(6) -0.0005(6) -0.0018(6)
C26 0.0260(8) 0.0242(7) 0.0200(7) -0.0054(6) 0.0002(6) -0.0020(6)
C27 0.0325(9) 0.0343(9) 0.0290(9) -0.0119(7) 0.0016(7) 0.0027(7)
C28 0.0509(12) 0.0347(10) 0.0286(9) -0.0141(7) 0.0068(8) -0.0002(8)
O1 0.0204(6) 0.0272(6) 0.0235(5) -0.0104(4) -0.0017(4) 0.0038(4)
O2 0.0216(6) 0.0411(7) 0.0239(6) -0.0117(5) -0.0026(4) -0.0032(5)
S1 0.01505(19) 0.01932(18) 0.01673(18) -0.00485(13) 0.00028(12) 0.00056(12)
S2 0.0180(2) 0.0249(2) 0.01749(19) -0.00510(14) -0.00061(13) -0.00262(13)

_geom_special_details            
; 
 All esds (except the esd in the dihedral angle between two l.s. planes) 
 are estimated using the full covariance matrix.  The cell esds are taken 
 into account individually in the estimation of esds in distances, angles 
 and torsion angles; correlations between esds in cell parameters are only 
 used when they are defined by crystal symmetry.  An approximate (isotropic) 
 treatment of cell esds is used for estimating esds involving l.s. planes. 
;

loop_
_geom_bond_atom_site_label_1
_geom_bond_atom_site_label_2
_geom_bond_distance
_geom_bond_site_symmetry_2
_geom_bond_publ_flag
C1 C12 1.401(2) . ?
C1 C2 1.410(2) . ?
C1 S2 1.7332(14) . ?
C2 C3 1.364(2) . ?
C2 H2 0.9500 . ?
C3 C4 1.430(2) . ?
C3 H3 0.9500 . ?
C4 C11 1.419(2) . ?
C4 C5 1.4351(19) . ?
C5 C8 1.402(2) . ?
C5 C6 1.4269(19) . ?
C6 C7 1.366(2) . ?
C6 H6 0.9500 . ?
C7 C15 1.4787(19) . ?
C7 S1 1.7393(14) . ?
C8 C9 1.4147(19) . ?
C8 S1 1.7259(14) . ?
C9 C10 1.363(2) . ?
C9 H9 0.9500 . ?
C10 C11 1.429(2) . ?
C10 H10 0.9500 . ?
C11 C12 1.4338(19) . ?
C12 C13 1.4287(19) . ?
C13 C14 1.368(2) . ?
C13 H13 0.9500 . ?
C14 C22 1.479(2) . ?
C14 S2 1.7378(15) . ?
C15 O1 1.2205(18) . ?
C15 C16 1.514(2) . ?
C16 C17 1.5245(19) . ?
C16 H16A 0.9900 . ?
C16 H16B 0.9900 . ?
C17 C18 1.528(2) . ?
C17 H17A 0.9900 . ?
C17 H17B 0.9900 . ?
C18 C19 1.5265(19) . ?
C18 H18A 0.9900 . ?
C18 H18B 0.9900 . ?
C19 C20 1.526(2) . ?
C19 H19A 0.9900 . ?
C19 H19B 0.9900 . ?
C20 C21 1.524(2) . ?
C20 H20A 0.9900 . ?
C20 H20B 0.9900 . ?
C21 H21A 0.9800 . ?
C21 H21B 0.9800 . ?
C21 H21C 0.9800 . ?
C22 O2 1.2201(19) . ?
C22 C23 1.508(2) . ?
C23 C24 1.5245(19) . ?
C23 H23A 0.9900 . ?
C23 H23B 0.9900 . ?
C24 C25 1.523(2) . ?
C24 H24A 0.9900 . ?
C24 H24B 0.9900 . ?
C25 C26 1.525(2) . ?
C25 H25A 0.9900 . ?
C25 H25B 0.9900 . ?
C26 C27 1.518(2) . ?
C26 H26A 0.9900 . ?
C26 H26B 0.9900 . ?
C27 C28 1.524(2) . ?
C27 H27A 0.9900 . ?
C27 H27B 0.9900 . ?
C28 H28A 0.9800 . ?
C28 H28B 0.9800 . ?
C28 H28C 0.9800 . ?

loop_
_geom_angle_atom_site_label_1
_geom_angle_atom_site_label_2
_geom_angle_atom_site_label_3
_geom_angle
_geom_angle_site_symmetry_1
_geom_angle_site_symmetry_3
_geom_angle_publ_flag
C12 C1 C2 122.23(13) . . ?
C12 C1 S2 112.14(11) . . ?
C2 C1 S2 125.62(11) . . ?
C3 C2 C1 118.80(13) . . ?
C3 C2 H2 120.6 . . ?
C1 C2 H2 120.6 . . ?
C2 C3 C4 121.33(13) . . ?
C2 C3 H3 119.3 . . ?
C4 C3 H3 119.3 . . ?
C11 C4 C3 120.21(13) . . ?
C11 C4 C5 118.14(13) . . ?
C3 C4 C5 121.65(13) . . ?
C8 C5 C6 111.72(12) . . ?
C8 C5 C4 119.35(13) . . ?
C6 C5 C4 128.92(13) . . ?
C7 C6 C5 112.70(12) . . ?
C7 C6 H6 123.6 . . ?
C5 C6 H6 123.6 . . ?
C6 C7 C15 125.91(13) . . ?
C6 C7 S1 112.53(11) . . ?
C15 C7 S1 121.56(11) . . ?
C5 C8 C9 122.22(13) . . ?
C5 C8 S1 111.97(10) . . ?
C9 C8 S1 125.81(11) . . ?
C10 C9 C8 118.34(13) . . ?
C10 C9 H9 120.8 . . ?
C8 C9 H9 120.8 . . ?
C9 C10 C11 121.95(13) . . ?
C9 C10 H10 119.0 . . ?
C11 C10 H10 119.0 . . ?
C4 C11 C10 119.96(13) . . ?
C4 C11 C12 118.14(13) . . ?
C10 C11 C12 121.90(13) . . ?
C1 C12 C13 111.59(13) . . ?
C1 C12 C11 119.24(13) . . ?
C13 C12 C11 129.16(13) . . ?
C14 C13 C12 112.63(13) . . ?
C14 C13 H13 123.7 . . ?
C12 C13 H13 123.7 . . ?
C13 C14 C22 129.46(14) . . ?
C13 C14 S2 112.81(11) . . ?
C22 C14 S2 117.71(11) . . ?
O1 C15 C7 120.00(13) . . ?
O1 C15 C16 122.12(13) . . ?
C7 C15 C16 117.87(12) . . ?
C15 C16 C17 113.68(12) . . ?
C15 C16 H16A 108.8 . . ?
C17 C16 H16A 108.8 . . ?
C15 C16 H16B 108.8 . . ?
C17 C16 H16B 108.8 . . ?
H16A C16 H16B 107.7 . . ?
C16 C17 C18 112.22(12) . . ?
C16 C17 H17A 109.2 . . ?
C18 C17 H17A 109.2 . . ?
C16 C17 H17B 109.2 . . ?
C18 C17 H17B 109.2 . . ?
H17A C17 H17B 107.9 . . ?
C19 C18 C17 113.07(12) . . ?
C19 C18 H18A 109.0 . . ?
C17 C18 H18A 109.0 . . ?
C19 C18 H18B 109.0 . . ?
C17 C18 H18B 109.0 . . ?
H18A C18 H18B 107.8 . . ?
C20 C19 C18 113.37(13) . . ?
C20 C19 H19A 108.9 . . ?
C18 C19 H19A 108.9 . . ?
C20 C19 H19B 108.9 . . ?
C18 C19 H19B 108.9 . . ?
H19A C19 H19B 107.7 . . ?
C21 C20 C19 112.69(14) . . ?
C21 C20 H20A 109.1 . . ?
C19 C20 H20A 109.1 . . ?
C21 C20 H20B 109.1 . . ?
C19 C20 H20B 109.1 . . ?
H20A C20 H20B 107.8 . . ?
C20 C21 H21A 109.5 . . ?
C20 C21 H21B 109.5 . . ?
H21A C21 H21B 109.5 . . ?
C20 C21 H21C 109.5 . . ?
H21A C21 H21C 109.5 . . ?
H21B C21 H21C 109.5 . . ?
O2 C22 C14 119.29(14) . . ?
O2 C22 C23 122.89(13) . . ?
C14 C22 C23 117.82(13) . . ?
C22 C23 C24 113.28(12) . . ?
C22 C23 H23A 108.9 . . ?
C24 C23 H23A 108.9 . . ?
C22 C23 H23B 108.9 . . ?
C24 C23 H23B 108.9 . . ?
H23A C23 H23B 107.7 . . ?
C25 C24 C23 112.43(12) . . ?
C25 C24 H24A 109.1 . . ?
C23 C24 H24A 109.1 . . ?
C25 C24 H24B 109.1 . . ?
C23 C24 H24B 109.1 . . ?
H24A C24 H24B 107.8 . . ?
C24 C25 C26 112.88(13) . . ?
C24 C25 H25A 109.0 . . ?
C26 C25 H25A 109.0 . . ?
C24 C25 H25B 109.0 . . ?
C26 C25 H25B 109.0 . . ?
H25A C25 H25B 107.8 . . ?
C27 C26 C25 113.00(13) . . ?
C27 C26 H26A 109.0 . . ?
C25 C26 H26A 109.0 . . ?
C27 C26 H26B 109.0 . . ?
C25 C26 H26B 109.0 . . ?
H26A C26 H26B 107.8 . . ?
C26 C27 C28 113.59(15) . . ?
C26 C27 H27A 108.8 . . ?
C28 C27 H27A 108.8 . . ?
C26 C27 H27B 108.8 . . ?
C28 C27 H27B 108.8 . . ?
H27A C27 H27B 107.7 . . ?
C27 C28 H28A 109.5 . . ?
C27 C28 H28B 109.5 . . ?
H28A C28 H28B 109.5 . . ?
C27 C28 H28C 109.5 . . ?
H28A C28 H28C 109.5 . . ?
H28B C28 H28C 109.5 . . ?
C8 S1 C7 91.07(7) . . ?
C1 S2 C14 90.79(7) . . ?

loop_
_geom_torsion_atom_site_label_1
_geom_torsion_atom_site_label_2
_geom_torsion_atom_site_label_3
_geom_torsion_atom_site_label_4
_geom_torsion
_geom_torsion_site_symmetry_1
_geom_torsion_site_symmetry_2
_geom_torsion_site_symmetry_3
_geom_torsion_site_symmetry_4
_geom_torsion_publ_flag
C12 C1 C2 C3 0.7(2) . . . . ?
S2 C1 C2 C3 -178.94(11) . . . . ?
C1 C2 C3 C4 1.0(2) . . . . ?
C2 C3 C4 C11 -0.9(2) . . . . ?
C2 C3 C4 C5 179.50(13) . . . . ?
C11 C4 C5 C8 0.2(2) . . . . ?
C3 C4 C5 C8 179.78(13) . . . . ?
C11 C4 C5 C6 -178.54(13) . . . . ?
C3 C4 C5 C6 1.1(2) . . . . ?
C8 C5 C6 C7 -0.99(17) . . . . ?
C4 C5 C6 C7 177.79(13) . . . . ?
C5 C6 C7 C15 -178.82(13) . . . . ?
C5 C6 C7 S1 0.39(16) . . . . ?
C6 C5 C8 C9 -179.25(13) . . . . ?
C4 C5 C8 C9 1.8(2) . . . . ?
C6 C5 C8 S1 1.15(15) . . . . ?
C4 C5 C8 S1 -177.77(10) . . . . ?
C5 C8 C9 C10 -2.3(2) . . . . ?
S1 C8 C9 C10 177.22(11) . . . . ?
C8 C9 C10 C11 0.8(2) . . . . ?
C3 C4 C11 C10 178.77(12) . . . . ?
C5 C4 C11 C10 -1.6(2) . . . . ?
C3 C4 C11 C12 -0.9(2) . . . . ?
C5 C4 C11 C12 178.76(12) . . . . ?
C9 C10 C11 C4 1.2(2) . . . . ?
C9 C10 C11 C12 -179.24(13) . . . . ?
C2 C1 C12 C13 178.35(13) . . . . ?
S2 C1 C12 C13 -1.95(16) . . . . ?
C2 C1 C12 C11 -2.5(2) . . . . ?
S2 C1 C12 C11 177.23(10) . . . . ?
C4 C11 C12 C1 2.5(2) . . . . ?
C10 C11 C12 C1 -177.15(13) . . . . ?
C4 C11 C12 C13 -178.51(14) . . . . ?
C10 C11 C12 C13 1.9(2) . . . . ?
C1 C12 C13 C14 1.31(18) . . . . ?
C11 C12 C13 C14 -177.77(14) . . . . ?
C12 C13 C14 C22 178.19(14) . . . . ?
C12 C13 C14 S2 -0.09(16) . . . . ?
C6 C7 C15 O1 -4.1(2) . . . . ?
S1 C7 C15 O1 176.75(11) . . . . ?
C6 C7 C15 C16 176.17(13) . . . . ?
S1 C7 C15 C16 -2.98(18) . . . . ?
O1 C15 C16 C17 -7.0(2) . . . . ?
C7 C15 C16 C17 172.71(12) . . . . ?
C15 C16 C17 C18 -175.91(12) . . . . ?
C16 C17 C18 C19 -179.86(12) . . . . ?
C17 C18 C19 C20 177.75(13) . . . . ?
C18 C19 C20 C21 -177.60(13) . . . . ?
C13 C14 C22 O2 -167.82(15) . . . . ?
S2 C14 C22 O2 10.4(2) . . . . ?
C13 C14 C22 C23 12.4(2) . . . . ?
S2 C14 C22 C23 -169.39(11) . . . . ?
O2 C22 C23 C24 -1.3(2) . . . . ?
C14 C22 C23 C24 178.50(13) . . . . ?
C22 C23 C24 C25 -178.83(13) . . . . ?
C23 C24 C25 C26 177.19(13) . . . . ?
C24 C25 C26 C27 -179.61(14) . . . . ?
C25 C26 C27 C28 -179.01(15) . . . . ?
C5 C8 S1 C7 -0.79(11) . . . . ?
C9 C8 S1 C7 179.63(13) . . . . ?
C6 C7 S1 C8 0.22(11) . . . . ?
C15 C7 S1 C8 179.47(12) . . . . ?
C12 C1 S2 C14 1.61(11) . . . . ?
C2 C1 S2 C14 -178.71(13) . . . . ?
C13 C14 S2 C1 -0.86(12) . . . . ?
C22 C14 S2 C1 -179.36(12) . . . . ?

_diffrn_measured_fraction_theta_max 0.953
_diffrn_reflns_theta_full        67.00
_diffrn_measured_fraction_theta_full 0.961
_refine_diff_density_max         0.398
_refine_diff_density_min         -0.296
_refine_diff_density_rms         0.052
####################################################################### 
# 
# This file contains crystal structure data downloaded from the 
# Cambridge Structural Database (CSD) hosted by the Cambridge 
# Crystallographic Data Centre (CCDC).
# 
# Full information about CCDC data access policies and citation 
# guidelines are available at http://www.ccdc.cam.ac.uk/access/V1 
# 
# Audit and citation data items may have been added by the CCDC. 
# Please retain this information to preserve the provenance of 
# this file and to allow appropriate attribution of the data. 
# 
#######################################################################

data_s4032ma
_database_code_depnum_ccdc_archive 'CCDC 1415333'
_audit_update_record             
;
2015-07-27 deposited with the CCDC.
2015-11-06 downloaded from the CCDC.
;
#------------------  SECTION 2. COMPOUND(S) DETAILS -------------------------# 

_audit_creation_method           SHELXL-97
_chemical_name_systematic        
; 
 ? 
;
_chemical_name_common            ?
_chemical_melting_point          ?
_chemical_formula_moiety         ?
_chemical_formula_sum            'C28 H32 O2 S2'
_chemical_formula_weight         464.66

loop_
_atom_type_symbol
_atom_type_description
_atom_type_scat_dispersion_real
_atom_type_scat_dispersion_imag
_atom_type_scat_source
C C 0.0181 0.0091 'International Tables Vol C Tables 4.2.6.8 and 6.1.1.4'
H H 0.0000 0.0000 'International Tables Vol C Tables 4.2.6.8 and 6.1.1.4'
O O 0.0492 0.0322 'International Tables Vol C Tables 4.2.6.8 and 6.1.1.4'
S S 0.3331 0.5567 'International Tables Vol C Tables 4.2.6.8 and 6.1.1.4'

_symmetry_cell_setting           Monoclinic
_symmetry_space_group_name_H-M   P2(1)/n

loop_
_symmetry_equiv_pos_as_xyz
'x, y, z'
'-x+1/2, y+1/2, -z+1/2'
'-x, -y, -z'
'x-1/2, -y-1/2, z-1/2'

_cell_length_a                   11.2121(4)
_cell_length_b                   10.8647(2)
_cell_length_c                   19.8947(4)
_cell_angle_alpha                90.00
_cell_angle_beta                 92.346(2)
_cell_angle_gamma                90.00
_cell_volume                     2421.46(11)
_cell_formula_units_Z            4
_cell_measurement_temperature    180(2)
_cell_measurement_reflns_used    1909
_cell_measurement_theta_min      4.45
_cell_measurement_theta_max      72.07

_exptl_crystal_description       prism
_exptl_crystal_colour            yellow
_exptl_crystal_size_max          0.30
_exptl_crystal_size_mid          0.08
_exptl_crystal_size_min          0.04
_exptl_crystal_density_diffrn    1.275
_exptl_crystal_density_method    'not measured'
_exptl_crystal_F_000             992
_exptl_absorpt_coefficient_mu    2.162
_exptl_absorpt_correction_type   multi-scan
_exptl_absorpt_correction_T_min  0.711301
_exptl_absorpt_correction_T_max  0.9185
_exptl_absorpt_process_details   SADABS

_exptl_special_details           
; 
 ? 
;

_diffrn_ambient_temperature      180(2)
_diffrn_radiation_wavelength     1.54178
_diffrn_radiation_type           CuK\a
_diffrn_radiation_source         'fine-focus sealed tube'
_diffrn_radiation_monochromator  graphite
_diffrn_measurement_device_type  'Bruker APEX-II CCD'
_diffrn_measurement_method       '\f and \w scans'
_diffrn_detector_area_resol_mean ?
_diffrn_reflns_number            11529
_diffrn_reflns_av_R_equivalents  0.0453
_diffrn_reflns_av_sigmaI/netI    0.0653
_diffrn_reflns_limit_h_min       -13
_diffrn_reflns_limit_h_max       9
_diffrn_reflns_limit_k_min       -12
_diffrn_reflns_limit_k_max       13
_diffrn_reflns_limit_l_min       -24
_diffrn_reflns_limit_l_max       24
_diffrn_reflns_theta_min         4.45
_diffrn_reflns_theta_max         72.19
_reflns_number_total             4656
_reflns_number_gt                3492
_reflns_threshold_expression     >2sigma(I)

_computing_data_collection       'Bruker APEX2'
_computing_cell_refinement       'Bruker SAINT'
_computing_data_reduction        'Bruker SAINT'
_computing_structure_solution    'SHELXS-97 (Sheldrick, 2008)'
_computing_structure_refinement  'SHELXL-97 (Sheldrick, 2008)'
_computing_molecular_graphics    'Bruker SHELXTL'
_computing_publication_material  'Bruker SHELXTL'

_refine_special_details          
; 
 Refinement of F^2^ against ALL reflections.  The weighted R-factor wR and 
 goodness of fit S are based on F^2^, conventional R-factors R are based 
 on F, with F set to zero for negative F^2^. The threshold expression of 
 F^2^ > 2sigma(F^2^) is used only for calculating R-factors(gt) etc. and is 
 not relevant to the choice of reflections for refinement.  R-factors based 
 on F^2^ are statistically about twice as large as those based on F, and R- 
 factors based on ALL data will be even larger. 
;

_refine_ls_structure_factor_coef Fsqd
_refine_ls_matrix_type           full
_refine_ls_weighting_scheme      calc
_refine_ls_weighting_details     
'calc w=1/[\s^2^(Fo^2^)+(0.0294P)^2^+0.2936P] where P=(Fo^2^+2Fc^2^)/3'
_atom_sites_solution_primary     direct
_atom_sites_solution_secondary   difmap
_atom_sites_solution_hydrogens   geom
_refine_ls_hydrogen_treatment    constr
_refine_ls_extinction_method     none
_refine_ls_extinction_coef       ?
_refine_ls_number_reflns         4656
_refine_ls_number_parameters     291
_refine_ls_number_restraints     0
_refine_ls_R_factor_all          0.0632
_refine_ls_R_factor_gt           0.0417
_refine_ls_wR_factor_ref         0.1080
_refine_ls_wR_factor_gt          0.0976
_refine_ls_goodness_of_fit_ref   1.053
_refine_ls_restrained_S_all      1.053
_refine_ls_shift/su_max          0.000
_refine_ls_shift/su_mean         0.000

loop_
_atom_site_label
_atom_site_type_symbol
_atom_site_fract_x
_atom_site_fract_y
_atom_site_fract_z
_atom_site_U_iso_or_equiv
_atom_site_adp_type
_atom_site_occupancy
_atom_site_symmetry_multiplicity
_atom_site_calc_flag
_atom_site_refinement_flags
_atom_site_disorder_assembly
_atom_site_disorder_group
C1 C 0.91621(18) 0.92624(18) 0.19551(9) 0.0324(4) Uani 1 1 d . . .
C2 C 0.79788(18) 0.92857(18) 0.16676(9) 0.0321(4) Uani 1 1 d . . .
C3 C 0.75487(19) 1.02354(19) 0.12255(10) 0.0364(5) Uani 1 1 d . . .
H3 H 0.8070 1.0885 0.1111 0.044 Uiso 1 1 calc R . .
C4 C 0.64041(19) 1.02292(19) 0.09636(10) 0.0373(5) Uani 1 1 d . . .
H4 H 0.6128 1.0882 0.0680 0.045 Uiso 1 1 calc R . .
C5 C 0.56235(19) 0.92420(19) 0.11155(9) 0.0341(4) Uani 1 1 d . . .
C6 C 0.44122(19) 0.90437(19) 0.08970(10) 0.0363(5) Uani 1 1 d . . .
H6 H 0.3970 0.9596 0.0613 0.044 Uiso 1 1 calc R . .
C7 C 0.39567(19) 0.7978(2) 0.11386(10) 0.0374(5) Uani 1 1 d . . .
C8 C 0.60453(19) 0.82942(18) 0.15362(10) 0.0333(4) Uani 1 1 d . . .
C9 C 0.72168(18) 0.82973(18) 0.18376(9) 0.0327(4) Uani 1 1 d . . .
C10 C 0.76317(19) 0.73654(19) 0.22960(10) 0.0369(5) Uani 1 1 d . . .
H10 H 0.7107 0.6720 0.2412 0.044 Uiso 1 1 calc R . .
C11 C 0.87629(19) 0.73821(19) 0.25695(10) 0.0382(5) Uani 1 1 d . . .
H11 H 0.9020 0.6759 0.2878 0.046 Uiso 1 1 calc R . .
C12 C 0.95575(18) 0.83333(19) 0.23928(10) 0.0344(4) Uani 1 1 d . . .
C13 C 1.07798(19) 0.84883(19) 0.25973(10) 0.0363(5) Uani 1 1 d . . .
H13 H 1.1199 0.7941 0.2895 0.044 Uiso 1 1 calc R . .
C14 C 1.12847(19) 0.94950(19) 0.23255(10) 0.0352(4) Uani 1 1 d . . .
C15 C 0.2759(2) 0.7414(2) 0.10338(11) 0.0417(5) Uani 1 1 d . . .
C16 C 0.18281(19) 0.8105(2) 0.06203(10) 0.0388(5) Uani 1 1 d . . .
H16A H 0.2101 0.8191 0.0156 0.047 Uiso 1 1 calc R . .
H16B H 0.1748 0.8943 0.0809 0.047 Uiso 1 1 calc R . .
C17 C 0.06089(18) 0.7483(2) 0.05968(11) 0.0389(5) Uani 1 1 d . . .
H17A H 0.0705 0.6612 0.0463 0.047 Uiso 1 1 calc R . .
H17B H 0.0288 0.7494 0.1053 0.047 Uiso 1 1 calc R . .
C18 C -0.0283(2) 0.8097(2) 0.01095(11) 0.0404(5) Uani 1 1 d . . .
H18A H 0.0058 0.8125 -0.0341 0.049 Uiso 1 1 calc R . .
H18B H -0.0409 0.8956 0.0257 0.049 Uiso 1 1 calc R . .
C19 C -0.14843(19) 0.7447(2) 0.00546(10) 0.0385(5) Uani 1 1 d . . .
H19A H -0.1357 0.6580 -0.0076 0.046 Uiso 1 1 calc R . .
H19B H -0.1841 0.7448 0.0502 0.046 Uiso 1 1 calc R . .
C20 C -0.2355(2) 0.8041(2) -0.04528(12) 0.0484(6) Uani 1 1 d . . .
H20A H -0.2468 0.8912 -0.0326 0.058 Uiso 1 1 calc R . .
H20B H -0.2001 0.8028 -0.0901 0.058 Uiso 1 1 calc R . .
C21 C -0.3565(2) 0.7416(2) -0.05059(13) 0.0547(6) Uani 1 1 d . . .
H21A H -0.3464 0.6552 -0.0634 0.082 Uiso 1 1 calc R . .
H21B H -0.4073 0.7834 -0.0848 0.082 Uiso 1 1 calc R . .
H21C H -0.3941 0.7458 -0.0070 0.082 Uiso 1 1 calc R . .
C22 C 1.2533(2) 0.99380(19) 0.24054(10) 0.0378(5) Uani 1 1 d . . .
C23 C 1.33440(19) 0.9232(2) 0.28911(10) 0.0384(5) Uani 1 1 d . . .
H23A H 1.3405 0.8372 0.2732 0.046 Uiso 1 1 calc R . .
H23B H 1.2979 0.9214 0.3336 0.046 Uiso 1 1 calc R . .
C24 C 1.45905(18) 0.9768(2) 0.29745(10) 0.0377(5) Uani 1 1 d . . .
H24A H 1.4532 1.0644 0.3106 0.045 Uiso 1 1 calc R . .
H24B H 1.4981 0.9733 0.2538 0.045 Uiso 1 1 calc R . .
C25 C 1.5358(2) 0.9086(2) 0.35011(12) 0.0428(5) Uani 1 1 d . . .
H25A H 1.4956 0.9116 0.3935 0.051 Uiso 1 1 calc R . .
H25B H 1.5411 0.8211 0.3366 0.051 Uiso 1 1 calc R . .
C26 C 1.66141(18) 0.9594(2) 0.36057(11) 0.0389(5) Uani 1 1 d . . .
H26A H 1.7032 0.9522 0.3179 0.047 Uiso 1 1 calc R . .
H26B H 1.6563 1.0480 0.3717 0.047 Uiso 1 1 calc R . .
C27 C 1.7348(2) 0.8950(2) 0.41567(13) 0.0500(6) Uani 1 1 d . . .
H27A H 1.6934 0.9032 0.4585 0.060 Uiso 1 1 calc R . .
H27B H 1.7387 0.8062 0.4048 0.060 Uiso 1 1 calc R . .
C28 C 1.8606(2) 0.9436(3) 0.42591(14) 0.0592(7) Uani 1 1 d . . .
H28A H 1.9047 0.9296 0.3851 0.089 Uiso 1 1 calc R . .
H28B H 1.9007 0.9006 0.4638 0.089 Uiso 1 1 calc R . .
H28C H 1.8580 1.0320 0.4355 0.089 Uiso 1 1 calc R . .
O1 O 0.25617(15) 0.64226(17) 0.12808(10) 0.0659(6) Uani 1 1 d . . .
O2 O 1.28575(15) 1.08216(15) 0.20863(8) 0.0504(4) Uani 1 1 d . . .
S1 S 1.02839(5) 1.03122(5) 0.18017(3) 0.03664(14) Uani 1 1 d . . .
S2 S 0.49828(5) 0.71719(5) 0.16452(3) 0.03999(15) Uani 1 1 d . . .

loop_
_atom_site_aniso_label
_atom_site_aniso_U_11
_atom_site_aniso_U_22
_atom_site_aniso_U_33
_atom_site_aniso_U_23
_atom_site_aniso_U_13
_atom_site_aniso_U_12
C1 0.0466(11) 0.0258(10) 0.0250(9) -0.0024(8) 0.0037(8) 0.0041(8)
C2 0.0470(11) 0.0264(10) 0.0232(9) -0.0029(8) 0.0041(8) 0.0055(8)
C3 0.0519(13) 0.0287(11) 0.0286(10) 0.0018(9) 0.0006(8) -0.0013(9)
C4 0.0538(13) 0.0293(11) 0.0287(10) 0.0049(9) -0.0003(9) 0.0059(9)
C5 0.0488(12) 0.0312(11) 0.0227(9) -0.0019(8) 0.0039(8) 0.0052(9)
C6 0.0459(12) 0.0341(11) 0.0291(10) 0.0019(9) 0.0028(8) 0.0065(9)
C7 0.0456(12) 0.0367(12) 0.0303(10) 0.0015(9) 0.0050(8) 0.0086(9)
C8 0.0467(12) 0.0277(10) 0.0261(9) -0.0009(8) 0.0076(8) 0.0056(8)
C9 0.0456(12) 0.0268(10) 0.0262(9) -0.0014(8) 0.0068(8) 0.0076(8)
C10 0.0463(12) 0.0287(11) 0.0364(11) 0.0060(9) 0.0089(9) 0.0046(8)
C11 0.0487(13) 0.0312(11) 0.0352(11) 0.0101(9) 0.0064(9) 0.0094(9)
C12 0.0457(12) 0.0304(10) 0.0275(9) 0.0005(8) 0.0051(8) 0.0072(8)
C13 0.0471(12) 0.0311(11) 0.0308(10) 0.0010(9) 0.0032(8) 0.0083(9)
C14 0.0488(12) 0.0297(11) 0.0271(10) -0.0017(8) 0.0017(8) 0.0075(9)
C15 0.0477(13) 0.0407(13) 0.0376(11) 0.0054(10) 0.0109(9) 0.0039(9)
C16 0.0484(13) 0.0362(12) 0.0320(10) 0.0016(9) 0.0053(9) -0.0001(9)
C17 0.0447(12) 0.0381(12) 0.0345(11) 0.0031(9) 0.0087(9) 0.0020(9)
C18 0.0523(13) 0.0356(12) 0.0337(11) 0.0039(9) 0.0047(9) -0.0036(9)
C19 0.0460(12) 0.0359(12) 0.0342(11) 0.0026(9) 0.0065(9) -0.0001(9)
C20 0.0544(15) 0.0455(14) 0.0449(13) 0.0056(11) -0.0038(10) -0.0036(11)
C21 0.0509(15) 0.0627(17) 0.0499(14) -0.0046(13) -0.0040(11) -0.0018(12)
C22 0.0555(14) 0.0297(11) 0.0284(10) -0.0051(9) 0.0025(9) 0.0011(9)
C23 0.0464(12) 0.0315(11) 0.0375(11) 0.0000(9) 0.0044(9) 0.0017(9)
C24 0.0468(12) 0.0334(11) 0.0332(11) -0.0019(9) 0.0061(9) 0.0004(9)
C25 0.0469(13) 0.0360(12) 0.0456(13) 0.0054(10) 0.0024(9) -0.0015(9)
C26 0.0469(12) 0.0320(11) 0.0380(11) -0.0003(9) 0.0060(9) -0.0001(9)
C27 0.0503(14) 0.0453(14) 0.0542(14) 0.0106(12) -0.0018(11) -0.0019(10)
C28 0.0501(15) 0.0647(18) 0.0623(16) 0.0016(14) -0.0022(12) 0.0007(12)
O1 0.0515(11) 0.0587(12) 0.0874(14) 0.0359(11) 0.0015(9) -0.0033(9)
O2 0.0659(11) 0.0405(9) 0.0441(9) 0.0085(8) -0.0065(8) -0.0102(8)
S1 0.0511(3) 0.0277(3) 0.0310(3) 0.0026(2) -0.0009(2) 0.0007(2)
S2 0.0456(3) 0.0344(3) 0.0403(3) 0.0089(2) 0.0064(2) 0.0042(2)

_geom_special_details            
; 
 All esds (except the esd in the dihedral angle between two l.s. planes) 
 are estimated using the full covariance matrix.  The cell esds are taken 
 into account individually in the estimation of esds in distances, angles 
 and torsion angles; correlations between esds in cell parameters are only 
 used when they are defined by crystal symmetry.  An approximate (isotropic) 
 treatment of cell esds is used for estimating esds involving l.s. planes. 
;

loop_
_geom_bond_atom_site_label_1
_geom_bond_atom_site_label_2
_geom_bond_distance
_geom_bond_site_symmetry_2
_geom_bond_publ_flag
C1 C12 1.394(3) . ?
C1 C2 1.423(3) . ?
C1 S1 1.734(2) . ?
C2 C9 1.422(3) . ?
C2 C3 1.427(3) . ?
C3 C4 1.365(3) . ?
C3 H3 0.9500 . ?
C4 C5 1.425(3) . ?
C4 H4 0.9500 . ?
C5 C8 1.397(3) . ?
C5 C6 1.425(3) . ?
C6 C7 1.361(3) . ?
C6 H6 0.9500 . ?
C7 C15 1.483(3) . ?
C7 S2 1.736(2) . ?
C8 C9 1.421(3) . ?
C8 S2 1.724(2) . ?
C9 C10 1.428(3) . ?
C10 C11 1.360(3) . ?
C10 H10 0.9500 . ?
C11 C12 1.418(3) . ?
C11 H11 0.9500 . ?
C12 C13 1.424(3) . ?
C13 C14 1.354(3) . ?
C13 H13 0.9500 . ?
C14 C22 1.482(3) . ?
C14 S1 1.743(2) . ?
C15 O1 1.208(3) . ?
C15 C16 1.504(3) . ?
C16 C17 1.524(3) . ?
C16 H16A 0.9900 . ?
C16 H16B 0.9900 . ?
C17 C18 1.519(3) . ?
C17 H17A 0.9900 . ?
C17 H17B 0.9900 . ?
C18 C19 1.520(3) . ?
C18 H18A 0.9900 . ?
C18 H18B 0.9900 . ?
C19 C20 1.519(3) . ?
C19 H19A 0.9900 . ?
C19 H19B 0.9900 . ?
C20 C21 1.517(3) . ?
C20 H20A 0.9900 . ?
C20 H20B 0.9900 . ?
C21 H21A 0.9800 . ?
C21 H21B 0.9800 . ?
C21 H21C 0.9800 . ?
C22 O2 1.215(3) . ?
C22 C23 1.509(3) . ?
C23 C24 1.517(3) . ?
C23 H23A 0.9900 . ?
C23 H23B 0.9900 . ?
C24 C25 1.521(3) . ?
C24 H24A 0.9900 . ?
C24 H24B 0.9900 . ?
C25 C26 1.520(3) . ?
C25 H25A 0.9900 . ?
C25 H25B 0.9900 . ?
C26 C27 1.515(3) . ?
C26 H26A 0.9900 . ?
C26 H26B 0.9900 . ?
C27 C28 1.512(3) . ?
C27 H27A 0.9900 . ?
C27 H27B 0.9900 . ?
C28 H28A 0.9800 . ?
C28 H28B 0.9800 . ?
C28 H28C 0.9800 . ?

loop_
_geom_angle_atom_site_label_1
_geom_angle_atom_site_label_2
_geom_angle_atom_site_label_3
_geom_angle
_geom_angle_site_symmetry_1
_geom_angle_site_symmetry_3
_geom_angle_publ_flag
C12 C1 C2 122.10(19) . . ?
C12 C1 S1 111.83(16) . . ?
C2 C1 S1 126.04(15) . . ?
C9 C2 C1 116.77(18) . . ?
C9 C2 C3 120.11(19) . . ?
C1 C2 C3 123.13(19) . . ?
C4 C3 C2 121.4(2) . . ?
C4 C3 H3 119.3 . . ?
C2 C3 H3 119.3 . . ?
C3 C4 C5 119.92(19) . . ?
C3 C4 H4 120.0 . . ?
C5 C4 H4 120.0 . . ?
C8 C5 C4 119.1(2) . . ?
C8 C5 C6 111.47(19) . . ?
C4 C5 C6 129.43(19) . . ?
C7 C6 C5 112.81(19) . . ?
C7 C6 H6 123.6 . . ?
C5 C6 H6 123.6 . . ?
C6 C7 C15 130.8(2) . . ?
C6 C7 S2 112.64(17) . . ?
C15 C7 S2 116.59(16) . . ?
C5 C8 C9 122.35(19) . . ?
C5 C8 S2 112.20(16) . . ?
C9 C8 S2 125.44(15) . . ?
C8 C9 C2 117.09(18) . . ?
C8 C9 C10 122.62(19) . . ?
C2 C9 C10 120.29(19) . . ?
C11 C10 C9 121.4(2) . . ?
C11 C10 H10 119.3 . . ?
C9 C10 H10 119.3 . . ?
C10 C11 C12 119.71(19) . . ?
C10 C11 H11 120.1 . . ?
C12 C11 H11 120.1 . . ?
C1 C12 C11 119.7(2) . . ?
C1 C12 C13 111.77(19) . . ?
C11 C12 C13 128.50(19) . . ?
C14 C13 C12 113.25(18) . . ?
C14 C13 H13 123.4 . . ?
C12 C13 H13 123.4 . . ?
C13 C14 C22 128.88(19) . . ?
C13 C14 S1 112.38(16) . . ?
C22 C14 S1 118.72(16) . . ?
O1 C15 C7 119.5(2) . . ?
O1 C15 C16 122.2(2) . . ?
C7 C15 C16 118.31(19) . . ?
C15 C16 C17 113.38(18) . . ?
C15 C16 H16A 108.9 . . ?
C17 C16 H16A 108.9 . . ?
C15 C16 H16B 108.9 . . ?
C17 C16 H16B 108.9 . . ?
H16A C16 H16B 107.7 . . ?
C18 C17 C16 113.02(18) . . ?
C18 C17 H17A 109.0 . . ?
C16 C17 H17A 109.0 . . ?
C18 C17 H17B 109.0 . . ?
C16 C17 H17B 109.0 . . ?
H17A C17 H17B 107.8 . . ?
C17 C18 C19 113.57(18) . . ?
C17 C18 H18A 108.9 . . ?
C19 C18 H18A 108.9 . . ?
C17 C18 H18B 108.9 . . ?
C19 C18 H18B 108.9 . . ?
H18A C18 H18B 107.7 . . ?
C20 C19 C18 113.19(18) . . ?
C20 C19 H19A 108.9 . . ?
C18 C19 H19A 108.9 . . ?
C20 C19 H19B 108.9 . . ?
C18 C19 H19B 108.9 . . ?
H19A C19 H19B 107.8 . . ?
C21 C20 C19 113.9(2) . . ?
C21 C20 H20A 108.8 . . ?
C19 C20 H20A 108.8 . . ?
C21 C20 H20B 108.8 . . ?
C19 C20 H20B 108.8 . . ?
H20A C20 H20B 107.7 . . ?
C20 C21 H21A 109.5 . . ?
C20 C21 H21B 109.5 . . ?
H21A C21 H21B 109.5 . . ?
C20 C21 H21C 109.5 . . ?
H21A C21 H21C 109.5 . . ?
H21B C21 H21C 109.5 . . ?
O2 C22 C14 120.2(2) . . ?
O2 C22 C23 123.4(2) . . ?
C14 C22 C23 116.43(18) . . ?
C22 C23 C24 113.77(18) . . ?
C22 C23 H23A 108.8 . . ?
C24 C23 H23A 108.8 . . ?
C22 C23 H23B 108.8 . . ?
C24 C23 H23B 108.8 . . ?
H23A C23 H23B 107.7 . . ?
C23 C24 C25 112.35(18) . . ?
C23 C24 H24A 109.1 . . ?
C25 C24 H24A 109.1 . . ?
C23 C24 H24B 109.1 . . ?
C25 C24 H24B 109.1 . . ?
H24A C24 H24B 107.9 . . ?
C26 C25 C24 114.31(18) . . ?
C26 C25 H25A 108.7 . . ?
C24 C25 H25A 108.7 . . ?
C26 C25 H25B 108.7 . . ?
C24 C25 H25B 108.7 . . ?
H25A C25 H25B 107.6 . . ?
C27 C26 C25 113.82(19) . . ?
C27 C26 H26A 108.8 . . ?
C25 C26 H26A 108.8 . . ?
C27 C26 H26B 108.8 . . ?
C25 C26 H26B 108.8 . . ?
H26A C26 H26B 107.7 . . ?
C28 C27 C26 114.3(2) . . ?
C28 C27 H27A 108.7 . . ?
C26 C27 H27A 108.7 . . ?
C28 C27 H27B 108.7 . . ?
C26 C27 H27B 108.7 . . ?
H27A C27 H27B 107.6 . . ?
C27 C28 H28A 109.5 . . ?
C27 C28 H28B 109.5 . . ?
H28A C28 H28B 109.5 . . ?
C27 C28 H28C 109.5 . . ?
H28A C28 H28C 109.5 . . ?
H28B C28 H28C 109.5 . . ?
C1 S1 C14 90.78(10) . . ?
C8 S2 C7 90.86(10) . . ?

loop_
_geom_torsion_atom_site_label_1
_geom_torsion_atom_site_label_2
_geom_torsion_atom_site_label_3
_geom_torsion_atom_site_label_4
_geom_torsion
_geom_torsion_site_symmetry_1
_geom_torsion_site_symmetry_2
_geom_torsion_site_symmetry_3
_geom_torsion_site_symmetry_4
_geom_torsion_publ_flag
C12 C1 C2 C9 -1.2(3) . . . . ?
S1 C1 C2 C9 176.97(14) . . . . ?
C12 C1 C2 C3 179.15(19) . . . . ?
S1 C1 C2 C3 -2.7(3) . . . . ?
C9 C2 C3 C4 0.8(3) . . . . ?
C1 C2 C3 C4 -179.54(19) . . . . ?
C2 C3 C4 C5 -1.8(3) . . . . ?
C3 C4 C5 C8 0.4(3) . . . . ?
C3 C4 C5 C6 -179.5(2) . . . . ?
C8 C5 C6 C7 -0.9(2) . . . . ?
C4 C5 C6 C7 179.0(2) . . . . ?
C5 C6 C7 C15 -179.2(2) . . . . ?
C5 C6 C7 S2 0.2(2) . . . . ?
C4 C5 C8 C9 2.1(3) . . . . ?
C6 C5 C8 C9 -177.99(17) . . . . ?
C4 C5 C8 S2 -178.69(15) . . . . ?
C6 C5 C8 S2 1.2(2) . . . . ?
C5 C8 C9 C2 -3.0(3) . . . . ?
S2 C8 C9 C2 177.90(15) . . . . ?
C5 C8 C9 C10 176.58(19) . . . . ?
S2 C8 C9 C10 -2.5(3) . . . . ?
C1 C2 C9 C8 -178.13(17) . . . . ?
C3 C2 C9 C8 1.5(3) . . . . ?
C1 C2 C9 C10 2.3(3) . . . . ?
C3 C2 C9 C10 -178.07(18) . . . . ?
C8 C9 C10 C11 179.05(19) . . . . ?
C2 C9 C10 C11 -1.4(3) . . . . ?
C9 C10 C11 C12 -0.7(3) . . . . ?
C2 C1 C12 C11 -0.8(3) . . . . ?
S1 C1 C12 C11 -179.23(15) . . . . ?
C2 C1 C12 C13 178.22(18) . . . . ?
S1 C1 C12 C13 -0.2(2) . . . . ?
C10 C11 C12 C1 1.8(3) . . . . ?
C10 C11 C12 C13 -177.1(2) . . . . ?
C1 C12 C13 C14 0.1(3) . . . . ?
C11 C12 C13 C14 179.0(2) . . . . ?
C12 C13 C14 C22 -178.34(19) . . . . ?
C12 C13 C14 S1 0.0(2) . . . . ?
C6 C7 C15 O1 177.1(2) . . . . ?
S2 C7 C15 O1 -2.3(3) . . . . ?
C6 C7 C15 C16 -2.9(4) . . . . ?
S2 C7 C15 C16 177.64(15) . . . . ?
O1 C15 C16 C17 4.7(3) . . . . ?
C7 C15 C16 C17 -175.26(18) . . . . ?
C15 C16 C17 C18 -172.76(18) . . . . ?
C16 C17 C18 C19 177.08(18) . . . . ?
C17 C18 C19 C20 -177.85(19) . . . . ?
C18 C19 C20 C21 -179.1(2) . . . . ?
C13 C14 C22 O2 175.0(2) . . . . ?
S1 C14 C22 O2 -3.3(3) . . . . ?
C13 C14 C22 C23 -4.6(3) . . . . ?
S1 C14 C22 C23 177.08(14) . . . . ?
O2 C22 C23 C24 3.1(3) . . . . ?
C14 C22 C23 C24 -177.24(17) . . . . ?
C22 C23 C24 C25 176.21(18) . . . . ?
C23 C24 C25 C26 -179.67(18) . . . . ?
C24 C25 C26 C27 176.96(19) . . . . ?
C25 C26 C27 C28 179.2(2) . . . . ?
C12 C1 S1 C14 0.16(16) . . . . ?
C2 C1 S1 C14 -178.16(18) . . . . ?
C13 C14 S1 C1 -0.11(16) . . . . ?
C22 C14 S1 C1 178.44(16) . . . . ?
C5 C8 S2 C7 -0.93(16) . . . . ?
C9 C8 S2 C7 178.23(17) . . . . ?
C6 C7 S2 C8 0.42(17) . . . . ?
C15 C7 S2 C8 179.93(17) . . . . ?

_diffrn_measured_fraction_theta_max 0.973
_diffrn_reflns_theta_full        67.00
_diffrn_measured_fraction_theta_full 0.983
_refine_diff_density_max         0.222
_refine_diff_density_min         -0.230
_refine_diff_density_rms         0.043
####################################################################### 
# 
# This file contains crystal structure data downloaded from the 
# Cambridge Structural Database (CSD) hosted by the Cambridge 
# Crystallographic Data Centre (CCDC).
# 
# Full information about CCDC data access policies and citation 
# guidelines are available at http://www.ccdc.cam.ac.uk/access/V1 
# 
# Audit and citation data items may have been added by the CCDC. 
# Please retain this information to preserve the provenance of 
# this file and to allow appropriate attribution of the data. 
# 
#######################################################################

data_s4014ma
_database_code_depnum_ccdc_archive 'CCDC 1415334'
_audit_update_record             
;
2015-07-27 deposited with the CCDC.
2015-11-06 downloaded from the CCDC.
;
#------------------  SECTION 2. COMPOUND(S) DETAILS -------------------------# 

_audit_creation_method           SHELXL-97
_chemical_name_systematic        
; 
 ? 
;
_chemical_name_common            ?
_chemical_melting_point          ?
_chemical_formula_moiety         ?
_chemical_formula_sum            'C26 H26 S2'
_chemical_formula_weight         402.59

loop_
_atom_type_symbol
_atom_type_description
_atom_type_scat_dispersion_real
_atom_type_scat_dispersion_imag
_atom_type_scat_source
C C 0.0181 0.0091 'International Tables Vol C Tables 4.2.6.8 and 6.1.1.4'
H H 0.0000 0.0000 'International Tables Vol C Tables 4.2.6.8 and 6.1.1.4'
S S 0.3331 0.5567 'International Tables Vol C Tables 4.2.6.8 and 6.1.1.4'

_symmetry_cell_setting           Monoclinic
_symmetry_space_group_name_H-M   C2/c

loop_
_symmetry_equiv_pos_as_xyz
'x, y, z'
'-x, y, -z+1/2'
'x+1/2, y+1/2, z'
'-x+1/2, y+1/2, -z+1/2'
'-x, -y, -z'
'x, -y, z-1/2'
'-x+1/2, -y+1/2, -z'
'x+1/2, -y+1/2, z-1/2'

_cell_length_a                   21.1876(7)
_cell_length_b                   4.6865(2)
_cell_length_c                   20.8975(8)
_cell_angle_alpha                90.00
_cell_angle_beta                 91.004(2)
_cell_angle_gamma                90.00
_cell_volume                     2074.71(14)
_cell_formula_units_Z            4
_cell_measurement_temperature    100(2)
_cell_measurement_reflns_used    1860
_cell_measurement_theta_min      4.17
_cell_measurement_theta_max      72.22

_exptl_crystal_description       plate
_exptl_crystal_colour            white
_exptl_crystal_size_max          0.29
_exptl_crystal_size_mid          0.12
_exptl_crystal_size_min          0.05
_exptl_crystal_density_diffrn    1.289
_exptl_crystal_density_method    'not measured'
_exptl_crystal_F_000             856
_exptl_absorpt_coefficient_mu    2.370
_exptl_absorpt_correction_type   multi-scan
_exptl_absorpt_correction_T_min  0.577844
_exptl_absorpt_correction_T_max  0.8907
_exptl_absorpt_process_details   SADABS

_exptl_special_details           
; 
 ? 
;

_diffrn_ambient_temperature      100(2)
_diffrn_radiation_wavelength     1.54178
_diffrn_radiation_type           CuK\a
_diffrn_radiation_source         'fine-focus sealed tube'
_diffrn_radiation_monochromator  graphite
_diffrn_measurement_device_type  'Bruker APEX-II CCD'
_diffrn_measurement_method       '\f and \w scans'
_diffrn_detector_area_resol_mean ?
_diffrn_reflns_number            3982
_diffrn_reflns_av_R_equivalents  0.0460
_diffrn_reflns_av_sigmaI/netI    0.0645
_diffrn_reflns_limit_h_min       -26
_diffrn_reflns_limit_h_max       24
_diffrn_reflns_limit_k_min       -4
_diffrn_reflns_limit_k_max       5
_diffrn_reflns_limit_l_min       -23
_diffrn_reflns_limit_l_max       25
_diffrn_reflns_theta_min         4.17
_diffrn_reflns_theta_max         72.22
_reflns_number_total             1920
_reflns_number_gt                1625
_reflns_threshold_expression     >2sigma(I)

_computing_data_collection       'Bruker APEX2'
_computing_cell_refinement       'Bruker SAINT'
_computing_data_reduction        'Bruker SAINT'
_computing_structure_solution    'SHELXS-97 (Sheldrick, 2008)'
_computing_structure_refinement  'SHELXL-97 (Sheldrick, 2008)'
_computing_molecular_graphics    'Bruker SHELXTL'
_computing_publication_material  'Bruker SHELXTL'

_refine_special_details          
; 
 Refinement of F^2^ against ALL reflections.  The weighted R-factor wR and 
 goodness of fit S are based on F^2^, conventional R-factors R are based 
 on F, with F set to zero for negative F^2^. The threshold expression of 
 F^2^ > 2sigma(F^2^) is used only for calculating R-factors(gt) etc. and is 
 not relevant to the choice of reflections for refinement.  R-factors based 
 on F^2^ are statistically about twice as large as those based on F, and R- 
 factors based on ALL data will be even larger. 
;

_refine_ls_structure_factor_coef Fsqd
_refine_ls_matrix_type           full
_refine_ls_weighting_scheme      calc
_refine_ls_weighting_details     
'calc w=1/[\s^2^(Fo^2^)+(0.0382P)^2^+5.6900P] where P=(Fo^2^+2Fc^2^)/3'
_atom_sites_solution_primary     direct
_atom_sites_solution_secondary   difmap
_atom_sites_solution_hydrogens   geom
_refine_ls_hydrogen_treatment    constr
_refine_ls_extinction_method     none
_refine_ls_extinction_coef       ?
_refine_ls_number_reflns         1920
_refine_ls_number_parameters     128
_refine_ls_number_restraints     0
_refine_ls_R_factor_all          0.0625
_refine_ls_R_factor_gt           0.0509
_refine_ls_wR_factor_ref         0.1451
_refine_ls_wR_factor_gt          0.1364
_refine_ls_goodness_of_fit_ref   1.129
_refine_ls_restrained_S_all      1.129
_refine_ls_shift/su_max          0.000
_refine_ls_shift/su_mean         0.000

loop_
_atom_site_label
_atom_site_type_symbol
_atom_site_fract_x
_atom_site_fract_y
_atom_site_fract_z
_atom_site_U_iso_or_equiv
_atom_site_adp_type
_atom_site_occupancy
_atom_site_symmetry_multiplicity
_atom_site_calc_flag
_atom_site_refinement_flags
_atom_site_disorder_assembly
_atom_site_disorder_group
C1 C 0.31201(12) 0.3073(6) 0.49330(14) 0.0253(6) Uani 1 1 d . . .
C2 C 0.27041(13) 0.4555(6) 0.45345(14) 0.0258(6) Uani 1 1 d . . .
C3 C 0.20579(13) 0.3955(6) 0.46001(13) 0.0249(6) Uani 1 1 d . . .
C4 C 0.15087(13) 0.5106(6) 0.42600(14) 0.0278(6) Uani 1 1 d . . .
C5 C 0.09403(13) 0.3964(6) 0.44899(14) 0.0296(6) Uani 1 1 d . . .
C6 C 0.03536(14) 0.4747(7) 0.42426(16) 0.0354(7) Uani 1 1 d . . .
H6 H -0.0021 0.3914 0.4402 0.042 Uiso 1 1 calc R . .
C7 C 0.03244(15) 0.6759(8) 0.37609(17) 0.0395(7) Uani 1 1 d . . .
H7 H -0.0074 0.7346 0.3591 0.047 Uiso 1 1 calc R . .
C8 C 0.08746(16) 0.7931(7) 0.35226(16) 0.0389(7) Uani 1 1 d . . .
H8 H 0.0848 0.9320 0.3192 0.047 Uiso 1 1 calc R . .
C9 C 0.14587(15) 0.7107(7) 0.37583(15) 0.0336(7) Uani 1 1 d . . .
H9 H 0.1830 0.7895 0.3581 0.040 Uiso 1 1 calc R . .
C10 C 0.29610(13) 0.6605(6) 0.40445(13) 0.0276(6) Uani 1 1 d . . .
H10A H 0.3381 0.7291 0.4190 0.033 Uiso 1 1 calc R . .
H10B H 0.2677 0.8278 0.4008 0.033 Uiso 1 1 calc R . .
C11 C 0.30190(14) 0.5194(7) 0.33864(14) 0.0314(6) Uani 1 1 d . . .
H11A H 0.3297 0.3504 0.3429 0.038 Uiso 1 1 calc R . .
H11B H 0.2597 0.4516 0.3244 0.038 Uiso 1 1 calc R . .
C12 C 0.32811(16) 0.7150(7) 0.28740(15) 0.0371(7) Uani 1 1 d . . .
H12A H 0.3249 0.6173 0.2455 0.044 Uiso 1 1 calc R . .
H12B H 0.3019 0.8895 0.2849 0.044 Uiso 1 1 calc R . .
C13 C 0.39630(17) 0.8004(9) 0.29979(19) 0.0490(9) Uani 1 1 d . . .
H13A H 0.3997 0.9044 0.3404 0.073 Uiso 1 1 calc R . .
H13B H 0.4106 0.9231 0.2649 0.073 Uiso 1 1 calc R . .
H13C H 0.4227 0.6289 0.3021 0.073 Uiso 1 1 calc R . .
S1 S 0.39419(3) 0.34681(16) 0.48906(4) 0.0305(2) Uani 1 1 d . . .

loop_
_atom_site_aniso_label
_atom_site_aniso_U_11
_atom_site_aniso_U_22
_atom_site_aniso_U_33
_atom_site_aniso_U_23
_atom_site_aniso_U_13
_atom_site_aniso_U_12
C1 0.0221(12) 0.0173(13) 0.0367(14) -0.0059(11) 0.0061(11) -0.0019(10)
C2 0.0271(13) 0.0165(12) 0.0339(14) -0.0032(10) 0.0054(11) -0.0011(11)
C3 0.0264(13) 0.0146(12) 0.0337(14) -0.0036(10) 0.0030(11) 0.0001(10)
C4 0.0259(13) 0.0215(14) 0.0362(15) -0.0064(11) 0.0035(11) 0.0006(11)
C5 0.0265(13) 0.0226(14) 0.0397(15) -0.0049(12) 0.0026(11) -0.0009(11)
C6 0.0252(14) 0.0308(16) 0.0501(18) -0.0045(14) 0.0015(12) -0.0008(12)
C7 0.0309(15) 0.0380(18) 0.0493(18) -0.0023(15) -0.0040(13) 0.0061(14)
C8 0.0390(17) 0.0359(18) 0.0418(17) 0.0032(14) -0.0004(13) 0.0053(14)
C9 0.0336(15) 0.0278(15) 0.0395(16) 0.0017(12) 0.0048(12) 0.0007(13)
C10 0.0287(13) 0.0197(13) 0.0345(14) -0.0011(11) 0.0034(11) -0.0016(11)
C11 0.0317(14) 0.0259(15) 0.0367(15) -0.0044(12) 0.0041(12) -0.0032(12)
C12 0.0416(17) 0.0360(17) 0.0337(15) 0.0011(13) 0.0034(13) 0.0015(14)
C13 0.0434(19) 0.053(2) 0.051(2) 0.0076(17) 0.0100(16) -0.0097(17)
S1 0.0222(3) 0.0259(4) 0.0437(4) 0.0010(3) 0.0048(3) -0.0014(3)

_geom_special_details            
; 
 All esds (except the esd in the dihedral angle between two l.s. planes) 
 are estimated using the full covariance matrix.  The cell esds are taken 
 into account individually in the estimation of esds in distances, angles 
 and torsion angles; correlations between esds in cell parameters are only 
 used when they are defined by crystal symmetry.  An approximate (isotropic) 
 treatment of cell esds is used for estimating esds involving l.s. planes. 
;

loop_
_geom_bond_atom_site_label_1
_geom_bond_atom_site_label_2
_geom_bond_distance
_geom_bond_site_symmetry_2
_geom_bond_publ_flag
C1 C2 1.388(4) . ?
C1 C3 1.418(4) 7_556 ?
C1 S1 1.755(3) . ?
C2 C3 1.407(4) . ?
C2 C10 1.513(4) . ?
C3 C1 1.418(4) 7_556 ?
C3 C4 1.457(4) . ?
C4 C9 1.409(4) . ?
C4 C5 1.410(4) . ?
C5 C6 1.387(4) . ?
C5 S1 1.740(3) 7_556 ?
C6 C7 1.380(5) . ?
C6 H6 0.9500 . ?
C7 C8 1.389(5) . ?
C7 H7 0.9500 . ?
C8 C9 1.379(5) . ?
C8 H8 0.9500 . ?
C9 H9 0.9500 . ?
C10 C11 1.533(4) . ?
C10 H10A 0.9900 . ?
C10 H10B 0.9900 . ?
C11 C12 1.522(4) . ?
C11 H11A 0.9900 . ?
C11 H11B 0.9900 . ?
C12 C13 1.517(5) . ?
C12 H12A 0.9900 . ?
C12 H12B 0.9900 . ?
C13 H13A 0.9800 . ?
C13 H13B 0.9800 . ?
C13 H13C 0.9800 . ?
S1 C5 1.740(3) 7_556 ?

loop_
_geom_angle_atom_site_label_1
_geom_angle_atom_site_label_2
_geom_angle_atom_site_label_3
_geom_angle
_geom_angle_site_symmetry_1
_geom_angle_site_symmetry_3
_geom_angle_publ_flag
C2 C1 C3 125.1(2) . 7_556 ?
C2 C1 S1 122.5(2) . . ?
C3 C1 S1 112.4(2) 7_556 . ?
C1 C2 C3 116.8(3) . . ?
C1 C2 C10 119.5(2) . . ?
C3 C2 C10 123.7(3) . . ?
C2 C3 C1 118.2(3) . 7_556 ?
C2 C3 C4 130.5(3) . . ?
C1 C3 C4 111.4(2) 7_556 . ?
C9 C4 C5 116.9(3) . . ?
C9 C4 C3 131.2(3) . . ?
C5 C4 C3 111.9(3) . . ?
C6 C5 C4 122.5(3) . . ?
C6 C5 S1 124.5(2) . 7_556 ?
C4 C5 S1 113.0(2) . 7_556 ?
C7 C6 C5 118.7(3) . . ?
C7 C6 H6 120.6 . . ?
C5 C6 H6 120.6 . . ?
C6 C7 C8 120.3(3) . . ?
C6 C7 H7 119.8 . . ?
C8 C7 H7 119.8 . . ?
C9 C8 C7 121.0(3) . . ?
C9 C8 H8 119.5 . . ?
C7 C8 H8 119.5 . . ?
C8 C9 C4 120.5(3) . . ?
C8 C9 H9 119.8 . . ?
C4 C9 H9 119.8 . . ?
C2 C10 C11 111.6(2) . . ?
C2 C10 H10A 109.3 . . ?
C11 C10 H10A 109.3 . . ?
C2 C10 H10B 109.3 . . ?
C11 C10 H10B 109.3 . . ?
H10A C10 H10B 108.0 . . ?
C12 C11 C10 114.0(3) . . ?
C12 C11 H11A 108.7 . . ?
C10 C11 H11A 108.7 . . ?
C12 C11 H11B 108.7 . . ?
C10 C11 H11B 108.7 . . ?
H11A C11 H11B 107.6 . . ?
C13 C12 C11 113.4(3) . . ?
C13 C12 H12A 108.9 . . ?
C11 C12 H12A 108.9 . . ?
C13 C12 H12B 108.9 . . ?
C11 C12 H12B 108.9 . . ?
H12A C12 H12B 107.7 . . ?
C12 C13 H13A 109.5 . . ?
C12 C13 H13B 109.5 . . ?
H13A C13 H13B 109.5 . . ?
C12 C13 H13C 109.5 . . ?
H13A C13 H13C 109.5 . . ?
H13B C13 H13C 109.5 . . ?
C5 S1 C1 91.30(14) 7_556 . ?

loop_
_geom_torsion_atom_site_label_1
_geom_torsion_atom_site_label_2
_geom_torsion_atom_site_label_3
_geom_torsion_atom_site_label_4
_geom_torsion
_geom_torsion_site_symmetry_1
_geom_torsion_site_symmetry_2
_geom_torsion_site_symmetry_3
_geom_torsion_site_symmetry_4
_geom_torsion_publ_flag
C3 C1 C2 C3 -0.7(4) 7_556 . . . ?
S1 C1 C2 C3 177.5(2) . . . . ?
C3 C1 C2 C10 -178.4(2) 7_556 . . . ?
S1 C1 C2 C10 -0.3(4) . . . . ?
C1 C2 C3 C1 0.6(4) . . . 7_556 ?
C10 C2 C3 C1 178.2(2) . . . 7_556 ?
C1 C2 C3 C4 -179.7(3) . . . . ?
C10 C2 C3 C4 -2.1(5) . . . . ?
C2 C3 C4 C9 1.5(5) . . . . ?
C1 C3 C4 C9 -178.9(3) 7_556 . . . ?
C2 C3 C4 C5 -178.4(3) . . . . ?
C1 C3 C4 C5 1.3(3) 7_556 . . . ?
C9 C4 C5 C6 -0.2(4) . . . . ?
C3 C4 C5 C6 179.7(3) . . . . ?
C9 C4 C5 S1 -179.8(2) . . . 7_556 ?
C3 C4 C5 S1 0.1(3) . . . 7_556 ?
C4 C5 C6 C7 -1.2(5) . . . . ?
S1 C5 C6 C7 178.4(2) 7_556 . . . ?
C5 C6 C7 C8 1.1(5) . . . . ?
C6 C7 C8 C9 0.3(5) . . . . ?
C7 C8 C9 C4 -1.7(5) . . . . ?
C5 C4 C9 C8 1.6(4) . . . . ?
C3 C4 C9 C8 -178.2(3) . . . . ?
C1 C2 C10 C11 95.7(3) . . . . ?
C3 C2 C10 C11 -81.8(3) . . . . ?
C2 C10 C11 C12 -179.5(3) . . . . ?
C10 C11 C12 C13 66.3(4) . . . . ?
C2 C1 S1 C5 179.8(2) . . . 7_556 ?
C3 C1 S1 C5 -1.8(2) 7_556 . . 7_556 ?

_diffrn_measured_fraction_theta_max 0.935
_diffrn_reflns_theta_full        67.00
_diffrn_measured_fraction_theta_full 0.949
_refine_diff_density_max         0.242
_refine_diff_density_min         -0.266
_refine_diff_density_rms         0.059
